# Supplementary material for: MOF-in-COF molecular sieving membrane for selective hydrogen separation
Source: Nat Commun. 2021 Jan 4;12:38. doi: 10.1038/s41467-020-20298-7 (PMC7782778; doi:10.1038/s41467-020-20298-7)
Supplement: Supplementary file 3 — Source data [file 41467_2020_20298_MOESM3_ESM.xlsx]

## Sheet: Fig.2a
	ZIF-67-in-TpPa-1 membrane		Supported TpPa-1 layer		As-synthesized TpPa-1 powder		Simulated TpPa-1
		background subtracted		background subtracted
Fig.2a	2θ (º)	Intensity (a.u.)	2θ (º)	Intensity (a.u.)	2θ (º)	Intensity (a.u.)	2θ (º)	Intensity (a.u.)
	4.004	7037.18	4.004	3571.64	4.005	2029.54	4	-15.6173
	4.013	7033.18	4.013	3572.64	4.01	1941.54	4.01	-15.6173
	4.022	7026.18	4.022	3574.64	4.015	1853.54	4.02	-15.6173
	4.031	7025.18	4.031	3574.64	4.02	1770.54	4.03	-15.6173
	4.04	7026.18	4.04	3576.64	4.025	1689.54	4.04	-15.6173
	4.049	7027.18	4.049	3576.64	4.03	1607.54	4.05	-15.6173
	4.058	7033.18	4.058	3577.64	4.035	1530.54	4.06	-15.6173
	4.067	7036.18	4.067	3572.64	4.04	1453.54	4.07	-15.6173
	4.076	7044.18	4.076	3569.64	4.045	1375.54	4.08	-15.6148
	4.085	7046.18	4.085	3568.64	4.05	1297.54	4.09	-15.5955
	4.094	7044.18	4.094	3569.64	4.055	1218.54	4.1	-15.5596
	4.103	7044.18	4.103	3573.64	4.06	1138.54	4.11	-15.5203
	4.112	7038.18	4.112	3578.64	4.065	1053.54	4.12	-15.4934
	4.121	7038.18	4.121	3585.64	4.07	967.539	4.13	-15.481
	4.13	7036.18	4.13	3598.64	4.075	881.539	4.14	-15.4737
	4.139	7034.18	4.139	3611.64	4.08	794.539	4.15	-15.466
	4.148	7038.18	4.148	3623.64	4.085	704.539	4.16	-15.4576
	4.157	7042.18	4.157	3632.64	4.09	617.539	4.17	-15.4484
	4.166	7051.18	4.166	3645.64	4.095	534.539	4.18	-15.4385
	4.175	7058.18	4.175	3656.64	4.1	453.539	4.19	-15.4276
	4.184	7068.18	4.184	3662.64	4.105	376.539	4.2	-15.4158
	4.193	7077.18	4.193	3665.64	4.11	304.539	4.21	-15.4028
	4.202	7085.18	4.202	3666.64	4.115	235.539	4.22	-15.3885
	4.211	7098.18	4.211	3672.64	4.12	172.539	4.23	-15.3727
	4.22	7111.18	4.22	3676.64	4.125	113.539	4.24	-15.3552
	4.229	7124.18	4.229	3683.64	4.13	55.539	4.25	-15.3358
	4.238	7141.18	4.238	3690.64	4.135	0.53901	4.26	-15.3142
	4.247	7153.18	4.247	3703.64	4.14	-51.461	4.27	-15.2899
	4.256	7170.18	4.256	3718.64	4.145	-102.461	4.28	-15.2627
	4.265	7183.18	4.265	3734.64	4.15	-153.461	4.29	-15.2319
	4.274	7198.18	4.274	3743.64	4.155	-205.461	4.3	-15.1969
	4.283	7209.18	4.283	3753.64	4.16	-255.461	4.31	-15.157
	4.292	7224.18	4.292	3764.64	4.165	-307.461	4.32	-15.1112
	4.301	7242.18	4.301	3774.64	4.17	-359.461	4.33	-15.0581
	4.31	7264.18	4.31	3788.64	4.175	-412.461	4.34	-14.9963
	4.319	7282.18	4.319	3802.64	4.18	-463.461	4.35	-14.9236
	4.328	7303.18	4.328	3822.64	4.185	-513.461	4.36	-14.8376
	4.337	7320.18	4.337	3845.64	4.19	-565.461	4.37	-14.7345
	4.346	7337.18	4.346	3865.64	4.195	-612.461	4.38	-14.6098
	4.355	7350.18	4.355	3883.64	4.2	-654.461	4.39	-14.4569
	4.364	7363.18	4.364	3897.64	4.205	-692.461	4.4	-14.2667
	4.373	7372.18	4.373	3906.64	4.21	-723.461	4.41	-14.0263
	4.382	7385.18	4.382	3912.64	4.215	-745.461	4.42	-13.7164
	4.391	7404.18	4.391	3916.64	4.22	-758.461	4.43	-13.3078
	4.4	7416.18	4.4	3924.64	4.225	-764.461	4.44	-12.7508
	4.409	7431.18	4.409	3934.64	4.23	-762.461	4.45	-11.9402
	4.418	7450.18	4.418	3949.64	4.235	-752.461	4.46	-10.58
	4.427	7463.18	4.427	3964.64	4.24	-740.461	4.47	-7.79156
	4.436	7479.18	4.436	3975.64	4.245	-726.461	4.48	-1.44888
	4.445	7492.18	4.445	3988.64	4.25	-713.461	4.49	11.9206
	4.454	7506.18	4.454	3997.64	4.255	-701.461	4.5	34.8982
	4.463	7520.18	4.463	4002.64	4.26	-692.461	4.51	63.9954
	4.472	7532.18	4.472	4005.64	4.265	-685.461	4.52	84.3827
	4.481	7545.18	4.481	4012.64	4.27	-678.461	4.53	79.8309
	4.49	7552.18	4.49	4018.64	4.275	-670.461	4.54	55.0574
	4.499	7560.18	4.499	4028.64	4.28	-659.461	4.55	27.2364
	4.508	7570.18	4.508	4035.64	4.285	-642.461	4.56	7.28559
	4.517	7578.18	4.517	4043.64	4.29	-620.461	4.57	-3.66623
	4.526	7592.18	4.526	4051.64	4.295	-588.461	4.58	-8.74533
	4.535	7604.18	4.535	4059.64	4.3	-546.461	4.59	-11.0273
	4.544	7617.18	4.544	4064.64	4.305	-498.461	4.6	-12.1988
	4.553	7627.18	4.553	4066.64	4.31	-443.461	4.61	-12.9259
	4.562	7635.18	4.562	4067.64	4.315	-381.461	4.62	-13.4352
	4.571	7639.18	4.571	4068.64	4.32	-316.461	4.63	-13.8124
	4.58	7634.18	4.58	4072.64	4.325	-251.461	4.64	-14.1004
	4.589	7627.18	4.589	4076.64	4.33	-183.461	4.65	-14.325
	4.598	7622.18	4.598	4077.64	4.335	-113.461	4.66	-14.5036
	4.607	7614.18	4.607	4079.64	4.34	-44.461	4.67	-14.6478
	4.616	7609.18	4.616	4084.64	4.345	26.539	4.68	-14.7658
	4.625	7604.18	4.625	4086.64	4.35	102.539	4.69	-14.8636
	4.634	7600.18	4.634	4088.64	4.355	181.539	4.7	-14.9455
	4.643	7598.18	4.643	4085.64	4.36	264.539	4.71	-15.0148
	4.652	7599.18	4.652	4079.64	4.365	354.539	4.72	-15.074
	4.661	7599.18	4.661	4078.64	4.37	452.539	4.73	-15.1249
	4.67	7599.18	4.67	4076.64	4.375	556.539	4.74	-15.169
	4.679	7596.18	4.679	4078.64	4.38	667.539	4.75	-15.2074
	4.688	7591.18	4.688	4079.64	4.385	784.539	4.76	-15.2411
	4.697	7581.18	4.697	4082.64	4.39	908.539	4.77	-15.2708
	4.706	7570.18	4.706	4086.64	4.395	1036.54	4.78	-15.2971
	4.715	7559.18	4.715	4090.64	4.4	1168.54	4.79	-15.3206
	4.724	7551.18	4.724	4092.64	4.405	1301.54	4.8	-15.3416
	4.733	7546.18	4.733	4088.64	4.41	1439.54	4.81	-15.3604
	4.742	7547.18	4.742	4083.64	4.415	1577.54	4.82	-15.3773
	4.751	7549.18	4.751	4075.64	4.42	1717.54	4.83	-15.3927
	4.76	7550.18	4.76	4065.64	4.425	1859.54	4.84	-15.4066
	4.769	7547.18	4.769	4053.64	4.43	2003.54	4.85	-15.4193
	4.778	7539.18	4.778	4038.64	4.435	2147.54	4.86	-15.4308
	4.787	7525.18	4.787	4027.64	4.44	2293.54	4.87	-15.4414
	4.796	7504.18	4.796	4020.64	4.445	2441.54	4.88	-15.4511
	4.805	7485.18	4.805	4013.64	4.45	2590.54	4.89	-15.46
	4.814	7463.18	4.814	4010.64	4.455	2737.54	4.9	-15.4683
	4.823	7446.18	4.823	4006.64	4.46	2885.54	4.91	-15.4758
	4.832	7434.18	4.832	4003.64	4.465	3033.54	4.92	-15.4829
	4.841	7422.18	4.841	3998.64	4.47	3176.54	4.93	-15.4993
	4.85	7414.18	4.85	3998.64	4.475	3316.54	4.94	-15.5315
	4.859	7405.18	4.859	3996.64	4.48	3453.54	4.95	-15.5715
	4.868	7397.18	4.868	3988.64	4.485	3587.54	4.96	-15.6035
	4.877	7391.18	4.877	3985.64	4.49	3713.54	4.97	-15.6156
	4.886	7381.18	4.886	3977.64	4.495	3835.54	4.98	-15.6173
	4.895	7376.18	4.895	3968.64	4.5	3951.54	4.99	-15.6173
	4.904	7366.18	4.904	3961.64	4.505	4061.54	5	-15.6173
	4.913	7356.18	4.913	3949.64	4.51	4165.54	5.01	-15.6173
	4.922	7346.18	4.922	3937.64	4.515	4263.54	5.02	-15.6173
	4.931	7331.18	4.931	3929.64	4.52	4354.54	5.03	-15.6173
	4.94	7314.18	4.94	3925.64	4.525	4440.54	5.04	-15.6173
	4.949	7293.18	4.949	3916.64	4.53	4518.54	5.05	-15.6173
	4.958	7277.18	4.958	3909.64	4.535	4591.54	5.06	-15.6173
	4.967	7261.18	4.967	3900.64	4.54	4655.54	5.07	-15.6173
	4.976	7248.18	4.976	3892.64	4.545	4713.54	5.08	-15.6173
	4.985	7239.18	4.985	3883.64	4.55	4764.54	5.09	-15.6173
	4.994	7230.18	4.994	3870.64	4.555	4806.54	5.1	-15.6173
	5.003	7223.18	5.003	3860.64	4.56	4837.54	5.11	-15.6173
	5.012	7216.18	5.012	3850.64	4.565	4859.54	5.12	-15.6173
	5.021	7206.18	5.021	3841.64	4.57	4871.54	5.13	-15.6173
	5.03	7192.18	5.03	3833.64	4.575	4870.54	5.14	-15.6173
	5.039	7180.18	5.039	3825.64	4.58	4860.54	5.15	-15.6173
	5.048	7167.18	5.048	3818.64	4.585	4839.54	5.16	-15.6173
	5.057	7147.18	5.057	3812.64	4.59	4810.54	5.17	-15.6173
	5.066	7131.18	5.066	3804.64	4.595	4773.54	5.18	-15.6173
	5.075	7114.18	5.075	3795.64	4.6	4728.54	5.19	-15.6173
	5.084	7101.18	5.084	3786.64	4.605	4678.54	5.2	-15.6173
	5.093	7090.18	5.093	3776.64	4.61	4623.54	5.21	-15.6173
	5.102	7081.18	5.102	3764.64	4.615	4564.54	5.22	-15.6173
	5.111	7075.18	5.111	3750.64	4.62	4501.54	5.23	-15.6173
	5.12	7073.18	5.12	3740.64	4.625	4433.54	5.24	-15.6173
	5.129	7076.18	5.129	3729.64	4.63	4360.54	5.25	-15.6173
	5.138	7077.18	5.138	3725.64	4.635	4282.54	5.26	-15.6173
	5.147	7072.18	5.147	3724.64	4.64	4198.54	5.27	-15.6173
	5.156	7069.18	5.156	3724.64	4.645	4105.54	5.28	-15.6173
	5.165	7066.18	5.165	3726.64	4.65	4006.54	5.29	-15.6173
	5.174	7056.18	5.174	3725.64	4.655	3900.54	5.3	-15.6173
	5.183	7053.18	5.183	3721.64	4.66	3786.54	5.31	-15.6173
	5.192	7048.18	5.192	3718.64	4.665	3666.54	5.32	-15.6173
	5.201	7044.18	5.201	3710.64	4.67	3540.54	5.33	-15.6173
	5.21	7044.18	5.21	3700.64	4.675	3413.54	5.34	-15.6173
	5.219	7042.18	5.219	3689.64	4.68	3281.54	5.35	-15.6173
	5.228	7042.18	5.228	3685.64	4.685	3150.54	5.36	-15.6173
	5.237	7040.18	5.237	3681.64	4.69	3018.54	5.37	-15.6173
	5.246	7038.18	5.246	3679.64	4.695	2887.54	5.38	-15.6173
	5.255	7036.18	5.255	3674.64	4.7	2758.54	5.39	-15.6173
	5.264	7032.18	5.264	3670.64	4.705	2632.54	5.4	-15.6173
	5.273	7030.18	5.273	3660.64	4.71	2509.54	5.41	-15.6173
	5.282	7029.18	5.282	3653.64	4.715	2388.54	5.42	-15.6173
	5.291	7024.18	5.291	3641.64	4.72	2269.54	5.43	-15.6173
	5.3	7022.18	5.3	3626.64	4.725	2153.54	5.44	-15.6173
	5.309	7023.18	5.309	3611.64	4.73	2038.54	5.45	-15.6173
	5.318	7027.18	5.318	3603.64	4.735	1921.54	5.46	-15.6173
	5.327	7031.18	5.327	3596.64	4.74	1804.54	5.47	-15.6173
	5.336	7036.18	5.336	3592.64	4.745	1687.54	5.48	-15.6173
	5.345	7042.18	5.345	3592.64	4.75	1569.54	5.49	-15.6173
	5.354	7045.18	5.354	3596.64	4.755	1450.54	5.5	-15.6173
	5.363	7042.18	5.363	3599.64	4.76	1332.54	5.51	-15.6173
	5.372	7037.18	5.372	3602.64	4.765	1215.54	5.52	-15.6173
	5.381	7030.18	5.381	3604.64	4.77	1100.54	5.53	-15.6173
	5.39	7026.18	5.39	3602.64	4.775	990.539	5.54	-15.6173
	5.399	7025.18	5.399	3598.64	4.78	885.539	5.55	-15.6173
	5.408	7025.18	5.408	3590.64	4.785	788.539	5.56	-15.6173
	5.417	7029.18	5.417	3585.64	4.79	699.539	5.57	-15.6173
	5.426	7035.18	5.426	3580.64	4.795	614.539	5.58	-15.6173
	5.435	7039.18	5.435	3576.64	4.8	535.539	5.59	-15.6173
	5.444	7043.18	5.444	3574.64	4.805	463.539	5.6	-15.6173
	5.453	7043.18	5.453	3575.64	4.81	392.539	5.61	-15.6173
	5.462	7040.18	5.462	3576.64	4.815	324.539	5.62	-15.6173
	5.471	7035.18	5.471	3578.64	4.82	254.539	5.63	-15.6173
	5.48	7031.18	5.48	3575.64	4.825	184.539	5.64	-15.6173
	5.489	7025.18	5.489	3572.64	4.83	112.539	5.65	-15.6173
	5.498	7014.18	5.498	3568.64	4.835	39.539	5.66	-15.6173
	5.507	7007.18	5.507	3559.64	4.84	-35.461	5.67	-15.6173
	5.516	7005.18	5.516	3551.64	4.845	-111.461	5.68	-15.6173
	5.525	7001.18	5.525	3544.64	4.85	-186.461	5.69	-15.6173
	5.534	7003.18	5.534	3544.64	4.855	-260.461	5.7	-15.6173
	5.543	7008.18	5.543	3544.64	4.86	-330.461	5.71	-15.6173
	5.552	7014.18	5.552	3544.64	4.865	-397.461	5.72	-15.6173
	5.561	7017.18	5.561	3548.64	4.87	-457.461	5.73	-15.6173
	5.57	7019.18	5.57	3554.64	4.875	-513.461	5.74	-15.6173
	5.579	7018.18	5.579	3560.64	4.88	-566.461	5.75	-15.6173
	5.588	7015.18	5.588	3564.64	4.885	-613.461	5.76	-15.6173
	5.597	7015.18	5.597	3569.64	4.89	-655.461	5.77	-15.6173
	5.606	7015.18	5.606	3570.64	4.895	-695.461	5.78	-15.6173
	5.615	7016.18	5.615	3566.64	4.9	-734.461	5.79	-15.6173
	5.624	7018.18	5.624	3565.64	4.905	-773.461	5.8	-15.6173
	5.633	7021.18	5.633	3565.64	4.91	-811.461	5.81	-15.6173
	5.642	7021.18	5.642	3560.64	4.915	-849.461	5.82	-15.6173
	5.651	7018.18	5.651	3555.64	4.92	-889.461	5.83	-15.6173
	5.66	7012.18	5.66	3553.64	4.925	-930.461	5.84	-15.6173
	5.669	7006.18	5.669	3550.64	4.93	-971.461	5.85	-15.6173
	5.678	7006.18	5.678	3547.64	4.935	-1010.46	5.86	-15.6173
	5.687	7009.18	5.687	3549.64	4.94	-1050.46	5.87	-15.6173
	5.696	7012.18	5.696	3552.64	4.945	-1088.46	5.88	-15.6173
	5.705	7019.18	5.705	3554.64	4.95	-1124.46	5.89	-15.6173
	5.714	7025.18	5.714	3559.64	4.955	-1159.46	5.9	-15.6173
	5.723	7029.18	5.723	3564.64	4.96	-1191.46	5.91	-15.6173
	5.732	7028.18	5.732	3566.64	4.965	-1219.46	5.92	-15.6173
	5.741	7023.18	5.741	3569.64	4.97	-1246.46	5.93	-15.6173
	5.75	7014.18	5.75	3574.64	4.975	-1269.46	5.94	-15.6173
	5.759	7004.18	5.759	3573.64	4.98	-1293.46	5.95	-15.6173
	5.768	6995.18	5.768	3572.64	4.985	-1313.46	5.96	-15.6173
	5.777	6991.18	5.777	3567.64	4.99	-1332.46	5.97	-15.6173
	5.786	6990.18	5.786	3562.64	4.995	-1352.46	5.98	-15.6173
	5.795	6995.18	5.795	3557.64	5	-1375.46	5.99	-15.6173
	5.804	7003.18	5.804	3551.64	5.005	-1396.46	6	-15.6173
	5.813	7014.18	5.813	3550.64	5.01	-1416.46	6.01	-15.6173
	5.822	7021.18	5.822	3551.64	5.015	-1437.46	6.02	-15.6173
	5.831	7025.18	5.831	3555.64	5.02	-1459.46	6.03	-15.6173
	5.84	7024.18	5.84	3558.64	5.025	-1481.46	6.04	-15.6173
	5.849	7020.18	5.849	3560.64	5.03	-1501.46	6.05	-15.6173
	5.858	7014.18	5.858	3557.64	5.035	-1518.46	6.06	-15.6173
	5.867	7009.18	5.867	3554.64	5.04	-1534.46	6.07	-15.6173
	5.876	7004.18	5.876	3548.64	5.045	-1547.46	6.08	-15.6173
	5.885	7004.18	5.885	3544.64	5.05	-1556.46	6.09	-15.6173
	5.894	7005.18	5.894	3544.64	5.055	-1564.46	6.1	-15.6173
	5.903	7006.18	5.903	3548.64	5.06	-1568.46	6.11	-15.6173
	5.912	7006.18	5.912	3552.64	5.065	-1571.46	6.12	-15.6173
	5.921	7005.18	5.921	3556.64	5.07	-1571.46	6.13	-15.6173
	5.93	7007.18	5.93	3559.64	5.075	-1570.46	6.14	-15.6173
	5.939	7011.18	5.939	3558.64	5.08	-1568.46	6.15	-15.6173
	5.948	7010.18	5.948	3556.64	5.085	-1566.46	6.16	-15.6173
	5.957	7010.18	5.957	3557.64	5.09	-1564.46	6.17	-15.6173
	5.966	7008.18	5.966	3559.64	5.095	-1564.46	6.18	-15.6173
	5.975	7006.18	5.975	3562.64	5.1	-1565.46	6.19	-15.6173
	5.984	7004.18	5.984	3566.64	5.105	-1569.46	6.2	-15.6173
	5.993	7000.18	5.993	3570.64	5.11	-1575.46	6.21	-15.6173
	6.002	6997.18	6.002	3570.64	5.115	-1584.46	6.22	-15.6173
	6.011	6999.18	6.011	3566.64	5.12	-1593.46	6.23	-15.6173
	6.02	7003.18	6.02	3557.64	5.125	-1605.46	6.24	-15.6173
	6.029	7009.18	6.029	3546.64	5.13	-1615.46	6.25	-15.6173
	6.038	7013.18	6.038	3545.64	5.135	-1625.46	6.26	-15.6173
	6.047	7017.18	6.047	3544.64	5.14	-1633.46	6.27	-15.6173
	6.056	7019.18	6.056	3544.64	5.145	-1639.46	6.28	-15.6173
	6.065	7020.18	6.065	3544.64	5.15	-1643.46	6.29	-15.6173
	6.074	7019.18	6.074	3552.64	5.155	-1643.46	6.3	-15.6173
	6.083	7014.18	6.083	3562.64	5.16	-1642.46	6.31	-15.6173
	6.092	7011.18	6.092	3567.64	5.165	-1639.46	6.32	-15.6173
	6.101	7012.18	6.101	3568.64	5.17	-1637.46	6.33	-15.6173
	6.11	7014.18	6.11	3569.64	5.175	-1636.46	6.34	-15.6173
	6.119	7016.18	6.119	3567.64	5.18	-1637.46	6.35	-15.6173
	6.128	7018.18	6.128	3565.64	5.185	-1639.46	6.36	-15.6173
	6.137	7017.18	6.137	3560.64	5.19	-1643.46	6.37	-15.6173
	6.146	7017.18	6.146	3555.64	5.195	-1650.46	6.38	-15.6173
	6.155	7020.18	6.155	3553.64	5.2	-1658.46	6.39	-15.6173
	6.164	7019.18	6.164	3555.64	5.205	-1665.46	6.4	-15.6173
	6.173	7017.18	6.173	3558.64	5.21	-1669.46	6.41	-15.6173
	6.182	7017.18	6.182	3558.64	5.215	-1674.46	6.42	-15.6173
	6.191	7020.18	6.191	3562.64	5.22	-1676.46	6.43	-15.6173
	6.2	7020.18	6.2	3564.64	5.225	-1676.46	6.44	-15.6173
	6.209	7019.18	6.209	3560.64	5.23	-1674.46	6.45	-15.6173
	6.218	7018.18	6.218	3558.64	5.235	-1672.46	6.46	-15.6173
	6.227	7014.18	6.227	3555.64	5.24	-1669.46	6.47	-15.6173
	6.236	7012.18	6.236	3548.64	5.245	-1668.46	6.48	-15.6173
	6.245	7009.18	6.245	3548.64	5.25	-1670.46	6.49	-15.6173
	6.254	7001.18	6.254	3554.64	5.255	-1671.46	6.5	-15.6173
	6.263	7000.18	6.263	3558.64	5.26	-1675.46	6.51	-15.6173
	6.272	6997.18	6.272	3563.64	5.265	-1681.46	6.52	-15.6173
	6.281	6994.18	6.281	3571.64	5.27	-1689.46	6.53	-15.6173
	6.29	6995.18	6.29	3574.64	5.275	-1698.46	6.54	-15.6173
	6.299	6996.18	6.299	3574.64	5.28	-1708.46	6.55	-15.6173
	6.308	6999.18	6.308	3573.64	5.285	-1719.46	6.56	-15.6173
	6.317	7005.18	6.317	3570.64	5.29	-1729.46	6.57	-15.6173
	6.326	7011.18	6.326	3563.64	5.295	-1737.46	6.58	-15.6173
	6.335	7015.18	6.335	3562.64	5.3	-1743.46	6.59	-15.6173
	6.344	7014.18	6.344	3562.64	5.305	-1746.46	6.6	-15.6173
	6.353	7014.18	6.353	3562.64	5.31	-1748.46	6.61	-15.6173
	6.362	7012.18	6.362	3561.64	5.315	-1748.46	6.62	-15.6173
	6.371	7011.18	6.371	3559.64	5.32	-1745.46	6.63	-15.6173
	6.38	7011.18	6.38	3557.64	5.325	-1740.46	6.64	-15.6173
	6.389	7012.18	6.389	3559.64	5.33	-1734.46	6.65	-15.6173
	6.398	7016.18	6.398	3561.64	5.335	-1727.46	6.66	-15.6173
	6.407	7022.18	6.407	3560.64	5.34	-1721.46	6.67	-15.6173
	6.416	7025.18	6.416	3560.64	5.345	-1716.46	6.68	-15.6173
	6.425	7027.18	6.425	3562.64	5.35	-1713.46	6.69	-15.6173
	6.434	7026.18	6.434	3562.64	5.355	-1713.46	6.7	-15.6173
	6.443	7026.18	6.443	3562.64	5.36	-1715.46	6.71	-15.6173
	6.452	7022.18	6.452	3559.64	5.365	-1720.46	6.72	-15.6173
	6.461	7015.18	6.461	3555.64	5.37	-1726.46	6.73	-15.6173
	6.47	7010.18	6.47	3553.64	5.375	-1735.46	6.74	-15.6173
	6.479	7008.18	6.479	3555.64	5.38	-1743.46	6.75	-15.6173
	6.488	7007.18	6.488	3554.64	5.385	-1749.46	6.76	-15.6173
	6.497	7006.18	6.497	3552.64	5.39	-1754.46	6.77	-15.6173
	6.506	7005.18	6.506	3553.64	5.395	-1757.46	6.78	-15.6173
	6.515	7007.18	6.515	3552.64	5.4	-1758.46	6.79	-15.6173
	6.524	7010.18	6.524	3551.64	5.405	-1755.46	6.8	-15.6173
	6.533	7009.18	6.533	3554.64	5.41	-1749.46	6.81	-15.6173
	6.542	7007.18	6.542	3557.64	5.415	-1742.46	6.82	-15.6173
	6.551	7004.18	6.551	3562.64	5.42	-1735.46	6.83	-15.6173
	6.56	7005.18	6.56	3569.64	5.425	-1731.46	6.84	-15.6173
	6.569	7008.18	6.569	3576.64	5.43	-1725.46	6.85	-15.6173
	6.578	7012.18	6.578	3580.64	5.435	-1723.46	6.86	-15.6173
	6.587	7017.18	6.587	3580.64	5.44	-1724.46	6.87	-15.6173
	6.596	7022.18	6.596	3582.64	5.445	-1730.46	6.88	-15.6173
	6.605	7025.18	6.605	3579.64	5.45	-1739.46	6.89	-15.6173
	6.614	7026.18	6.614	3576.64	5.455	-1748.46	6.9	-15.6173
	6.623	7023.18	6.623	3574.64	5.46	-1759.46	6.91	-15.6173
	6.632	7020.18	6.632	3572.64	5.465	-1768.46	6.92	-15.6173
	6.641	7018.18	6.641	3570.64	5.47	-1776.46	6.93	-15.6173
	6.65	7018.18	6.65	3566.64	5.475	-1780.46	6.94	-15.6173
	6.659	7019.18	6.659	3563.64	5.48	-1782.46	6.95	-15.6173
	6.668	7020.18	6.668	3561.64	5.485	-1779.46	6.96	-15.6173
	6.677	7020.18	6.677	3561.64	5.49	-1775.46	6.97	-15.6173
	6.686	7021.18	6.686	3564.64	5.495	-1768.46	6.98	-15.6173
	6.695	7019.18	6.695	3569.64	5.5	-1763.46	6.99	-15.6173
	6.704	7017.18	6.704	3573.64	5.505	-1757.46	7	-15.6173
	6.713	7017.18	6.713	3577.64	5.51	-1754.46	7.01	-15.6173
	6.722	7016.18	6.722	3579.64	5.515	-1751.46	7.02	-15.6173
	6.731	7013.18	6.731	3580.64	5.52	-1752.46	7.03	-15.6173
	6.74	7009.18	6.74	3580.64	5.525	-1753.46	7.04	-15.6173
	6.749	7008.18	6.749	3579.64	5.53	-1757.46	7.05	-15.6173
	6.758	7009.18	6.758	3578.64	5.535	-1761.46	7.06	-15.6173
	6.767	7007.18	6.767	3578.64	5.54	-1764.46	7.07	-15.6173
	6.776	7006.18	6.776	3580.64	5.545	-1766.46	7.08	-15.6173
	6.785	7006.18	6.785	3579.64	5.55	-1768.46	7.09	-15.6173
	6.794	7008.18	6.794	3581.64	5.555	-1770.46	7.1	-15.6173
	6.803	7009.18	6.803	3583.64	5.56	-1771.46	7.11	-15.6173
	6.812	7011.18	6.812	3581.64	5.565	-1770.46	7.12	-15.6173
	6.821	7011.18	6.821	3581.64	5.57	-1768.46	7.13	-15.6173
	6.83	7012.18	6.83	3585.64	5.575	-1767.46	7.14	-15.6173
	6.839	7011.18	6.839	3588.64	5.58	-1765.46	7.15	-15.6173
	6.848	7013.18	6.848	3589.64	5.585	-1764.46	7.16	-15.6173
	6.857	7015.18	6.857	3591.64	5.59	-1763.46	7.17	-15.6173
	6.866	7015.18	6.866	3594.64	5.595	-1761.46	7.18	-15.6173
	6.875	7018.18	6.875	3597.64	5.6	-1759.46	7.19	-15.6173
	6.884	7019.18	6.884	3600.64	5.605	-1757.46	7.2	-15.6173
	6.893	7021.18	6.893	3599.64	5.61	-1757.46	7.21	-15.6173
	6.902	7025.18	6.902	3598.64	5.615	-1757.46	7.22	-15.6173
	6.911	7027.18	6.911	3600.64	5.62	-1758.46	7.23	-15.6173
	6.92	7025.18	6.92	3601.64	5.625	-1759.46	7.24	-15.6173
	6.929	7022.18	6.929	3603.64	5.63	-1763.46	7.25	-15.6173
	6.938	7021.18	6.938	3603.64	5.635	-1771.46	7.26	-15.6173
	6.947	7018.18	6.947	3605.64	5.64	-1778.46	7.27	-15.6173
	6.956	7014.18	6.956	3608.64	5.645	-1787.46	7.28	-15.6173
	6.965	7008.18	6.965	3610.64	5.65	-1794.46	7.29	-15.6173
	6.974	7004.18	6.974	3612.64	5.655	-1801.46	7.3	-15.6173
	6.983	7005.18	6.983	3608.64	5.66	-1807.46	7.31	-15.6173
	6.992	7008.18	6.992	3604.64	5.665	-1811.46	7.32	-15.6173
	7.001	7011.18	7.001	3603.64	5.67	-1812.46	7.33	-15.6173
	7.01	7012.18	7.01	3603.64	5.675	-1811.46	7.34	-15.6173
	7.019	7014.18	7.019	3601.64	5.68	-1806.46	7.35	-15.6173
	7.028	7021.18	7.028	3598.64	5.685	-1801.46	7.36	-15.6173
	7.037	7028.18	7.037	3596.64	5.69	-1794.46	7.37	-15.6173
	7.046	7032.18	7.046	3596.64	5.695	-1785.46	7.38	-15.6173
	7.055	7033.18	7.055	3597.64	5.7	-1777.46	7.39	-15.6173
	7.064	7035.18	7.064	3596.64	5.705	-1771.46	7.4	-15.6156
	7.073	7038.18	7.073	3590.64	5.71	-1767.46	7.41	-15.6125
	7.082	7040.18	7.082	3587.64	5.715	-1765.46	7.42	-15.6084
	7.091	7039.18	7.091	3590.64	5.72	-1764.46	7.43	-15.6048
	7.1	7034.18	7.1	3596.64	5.725	-1766.46	7.44	-15.6027
	7.109	7028.18	7.109	3596.64	5.73	-1769.46	7.45	-15.6011
	7.118	7024.18	7.118	3596.64	5.735	-1774.46	7.46	-15.6002
	7.127	7021.18	7.127	3599.64	5.74	-1779.46	7.47	-15.5993
	7.136	7016.18	7.136	3600.64	5.745	-1784.46	7.48	-15.5983
	7.145	7012.18	7.145	3596.64	5.75	-1789.46	7.49	-15.5972
	7.154	7012.18	7.154	3588.64	5.755	-1792.46	7.5	-15.596
	7.163	7017.18	7.163	3574.64	5.76	-1794.46	7.51	-15.5947
	7.172	7018.18	7.172	3565.64	5.765	-1795.46	7.52	-15.5932
	7.181	7016.18	7.181	3564.64	5.77	-1794.46	7.53	-15.5916
	7.19	7019.18	7.19	3564.64	5.775	-1793.46	7.54	-15.5899
	7.199	7021.18	7.199	3565.64	5.78	-1792.46	7.55	-15.588
	7.208	7021.18	7.208	3572.64	5.785	-1790.46	7.56	-15.5858
	7.217	7020.18	7.217	3580.64	5.79	-1791.46	7.57	-15.5834
	7.226	7017.18	7.226	3587.64	5.795	-1789.46	7.58	-15.5808
	7.235	7014.18	7.235	3587.64	5.8	-1791.46	7.59	-15.5778
	7.244	7015.18	7.244	3583.64	5.805	-1792.46	7.6	-15.5745
	7.253	7019.18	7.253	3579.64	5.81	-1794.46	7.61	-15.5707
	7.262	7019.18	7.262	3580.64	5.815	-1797.46	7.62	-15.5663
	7.271	7020.18	7.271	3581.64	5.82	-1801.46	7.63	-15.5613
	7.28	7024.18	7.28	3582.64	5.825	-1805.46	7.64	-15.5556
	7.289	7029.18	7.289	3583.64	5.83	-1808.46	7.65	-15.549
	7.298	7031.18	7.298	3584.64	5.835	-1812.46	7.66	-15.5412
	7.307	7028.18	7.307	3582.64	5.84	-1814.46	7.67	-15.532
	7.316	7023.18	7.316	3579.64	5.845	-1816.46	7.68	-15.5211
	7.325	7018.18	7.325	3573.64	5.85	-1817.46	7.69	-15.5079
	7.334	7014.18	7.334	3567.64	5.855	-1819.46	7.7	-15.4918
	7.343	7008.18	7.343	3564.64	5.86	-1821.46	7.71	-15.4719
	7.352	7001.18	7.352	3565.64	5.865	-1821.46	7.72	-15.447
	7.361	6996.18	7.361	3569.64	5.87	-1822.46	7.73	-15.4152
	7.37	6995.18	7.37	3574.64	5.875	-1821.46	7.74	-15.3735
	7.379	6999.18	7.379	3577.64	5.88	-1819.46	7.75	-15.3176
	7.388	7003.18	7.388	3576.64	5.885	-1817.46	7.76	-15.2383
	7.397	7003.18	7.397	3577.64	5.89	-1813.46	7.77	-15.1119
	7.406	7005.18	7.406	3578.64	5.895	-1810.46	7.78	-14.8677
	7.415	7011.18	7.415	3575.64	5.9	-1804.46	7.79	-14.3241
	7.424	7015.18	7.424	3573.64	5.905	-1799.46	7.8	-13.1531
	7.433	7013.18	7.433	3570.64	5.91	-1795.46	7.81	-11.0314
	7.442	7009.18	7.442	3568.64	5.915	-1792.46	7.82	-8.07542
	7.451	7005.18	7.451	3567.64	5.92	-1792.46	7.83	-5.42292
	7.46	7006.18	7.46	3567.64	5.925	-1791.46	7.84	-4.81066
	7.469	7006.18	7.469	3566.64	5.93	-1793.46	7.85	-6.26368
	7.478	7002.18	7.478	3564.64	5.935	-1794.46	7.86	-8.85921
	7.487	6998.18	7.487	3565.64	5.94	-1796.46	7.87	-11.4813
	7.496	7000.18	7.496	3570.64	5.945	-1796.46	7.88	-13.3355
	7.505	7005.18	7.505	3571.64	5.95	-1796.46	7.89	-14.3808
	7.514	7005.18	7.514	3572.64	5.955	-1795.46	7.9	-14.8891
	7.523	7001.18	7.523	3568.64	5.96	-1792.46	7.91	-15.1267
	7.532	7001.18	7.532	3563.64	5.965	-1788.46	7.92	-15.2503
	7.541	7004.18	7.541	3560.64	5.97	-1786.46	7.93	-15.327
	7.55	7008.18	7.55	3558.64	5.975	-1786.46	7.94	-15.3807
	7.559	7009.18	7.559	3556.64	5.98	-1789.46	7.95	-15.4207
	7.568	7010.18	7.568	3554.64	5.985	-1795.46	7.96	-15.4514
	7.577	7011.18	7.577	3555.64	5.99	-1804.46	7.97	-15.4755
	7.586	7015.18	7.586	3558.64	5.995	-1814.46	7.98	-15.4947
	7.595	7021.18	7.595	3562.64	6	-1826.46	7.99	-15.5102
	7.604	7021.18	7.604	3565.64	6.005	-1838.46	8	-15.523
	7.613	7019.18	7.613	3564.64	6.01	-1847.46	8.01	-15.5336
	7.622	7020.18	7.622	3562.64	6.015	-1853.46	8.02	-15.5426
	7.631	7021.18	7.631	3562.64	6.02	-1856.46	8.03	-15.5502
	7.64	7023.18	7.64	3562.64	6.025	-1854.46	8.04	-15.5566
	7.649	7020.18	7.649	3562.64	6.03	-1848.46	8.05	-15.5622
	7.658	7015.18	7.658	3563.64	6.035	-1839.46	8.06	-15.5671
	7.667	7011.18	7.667	3564.64	6.04	-1830.46	8.07	-15.5713
	7.676	7011.18	7.676	3568.64	6.045	-1820.46	8.08	-15.575
	7.685	7010.18	7.685	3574.64	6.05	-1811.46	8.09	-15.5784
	7.694	7011.18	7.694	3578.64	6.055	-1805.46	8.1	-15.5813
	7.703	7013.18	7.703	3579.64	6.06	-1800.46	8.11	-15.5839
	7.712	7014.18	7.712	3579.64	6.065	-1799.46	8.12	-15.5862
	7.721	7012.18	7.721	3579.64	6.07	-1798.46	8.13	-15.5883
	7.73	7009.18	7.73	3579.64	6.075	-1802.46	8.14	-15.5902
	7.739	7005.18	7.739	3577.64	6.08	-1804.46	8.15	-15.5919
	7.748	7002.18	7.748	3576.64	6.085	-1809.46	8.16	-15.5935
	7.757	7002.18	7.757	3575.64	6.09	-1811.46	8.17	-15.5949
	7.766	7006.18	7.766	3575.64	6.095	-1814.46	8.18	-15.5962
	7.775	7010.18	7.775	3578.64	6.1	-1815.46	8.19	-15.5974
	7.784	7014.18	7.784	3579.64	6.105	-1818.46	8.2	-15.5985
	7.793	7018.18	7.793	3578.64	6.11	-1819.46	8.21	-15.5995
	7.802	7017.18	7.802	3574.64	6.115	-1823.46	8.22	-15.6004
	7.811	7014.18	7.811	3572.64	6.12	-1824.46	8.23	-15.6012
	7.82	7010.18	7.82	3572.64	6.125	-1829.46	8.24	-15.6026
	7.829	7009.18	7.829	3569.64	6.13	-1832.46	8.25	-15.6056
	7.838	7008.18	7.838	3566.64	6.135	-1838.46	8.26	-15.6095
	7.847	7008.18	7.847	3563.64	6.14	-1842.46	8.27	-15.6135
	7.856	7012.18	7.856	3563.64	6.145	-1846.46	8.28	-15.6158
	7.865	7016.18	7.865	3568.64	6.15	-1847.46	8.29	-15.617
	7.874	7017.18	7.874	3575.64	6.155	-1849.46	8.3	-15.6173
	7.883	7018.18	7.883	3582.64	6.16	-1849.46	8.31	-15.6173
	7.892	7017.18	7.892	3586.64	6.165	-1851.46	8.32	-15.6173
	7.901	7017.18	7.901	3590.64	6.17	-1849.46	8.33	-15.6173
	7.91	7015.18	7.91	3591.64	6.175	-1847.46	8.34	-15.6173
	7.919	7016.18	7.919	3587.64	6.18	-1846.46	8.35	-15.6173
	7.928	7018.18	7.928	3581.64	6.185	-1844.46	8.36	-15.6173
	7.937	7023.18	7.937	3572.64	6.19	-1844.46	8.37	-15.6173
	7.946	7030.18	7.946	3567.64	6.195	-1844.46	8.38	-15.6173
	7.955	7036.18	7.955	3565.64	6.2	-1843.46	8.39	-15.6173
	7.964	7037.18	7.964	3571.64	6.205	-1843.46	8.4	-15.6173
	7.973	7038.18	7.973	3579.64	6.21	-1840.46	8.41	-15.6173
	7.982	7037.18	7.982	3587.64	6.215	-1839.46	8.42	-15.6173
	7.991	7032.18	7.991	3595.64	6.22	-1836.46	8.43	-15.6173
	8	7022.18	8	3599.64	6.225	-1836.46	8.44	-15.6173
	8.009	7013.18	8.009	3600.64	6.23	-1833.46	8.45	-15.6173
	8.018	7011.18	8.018	3596.64	6.235	-1835.46	8.46	-15.6173
	8.026	7012.18	8.026	3590.64	6.24	-1836.46	8.47	-15.6173
	8.036	7016.18	8.036	3584.64	6.245	-1840.46	8.48	-15.6173
	8.045	7021.18	8.045	3579.64	6.25	-1845.46	8.49	-15.6173
	8.054	7025.18	8.054	3581.64	6.255	-1849.46	8.5	-15.6173
	8.063	7029.18	8.063	3588.64	6.26	-1855.46	8.51	-15.6173
	8.072	7031.18	8.072	3594.64	6.265	-1862.46	8.52	-15.6173
	8.08	7029.18	8.08	3599.64	6.27	-1869.46	8.53	-15.6173
	8.09	7025.18	8.09	3601.64	6.275	-1875.46	8.54	-15.6173
	8.099	7024.18	8.099	3602.64	6.28	-1877.46	8.55	-15.6173
	8.108	7024.18	8.108	3600.64	6.285	-1879.46	8.56	-15.6173
	8.117	7029.18	8.117	3598.64	6.29	-1880.46	8.57	-15.6173
	8.125	7038.18	8.125	3596.64	6.295	-1881.46	8.58	-15.6173
	8.135	7041.18	8.135	3595.64	6.3	-1880.46	8.59	-15.6173
	8.144	7041.18	8.144	3598.64	6.305	-1879.46	8.6	-15.6173
	8.153	7038.18	8.153	3604.64	6.31	-1878.46	8.61	-15.6169
	8.162	7033.18	8.162	3609.64	6.315	-1877.46	8.62	-15.6155
	8.171	7027.18	8.171	3612.64	6.32	-1877.46	8.63	-15.6137
	8.179	7023.18	8.179	3612.64	6.325	-1877.46	8.64	-15.6117
	8.189	7020.18	8.189	3612.64	6.33	-1876.46	8.65	-15.6104
	8.198	7019.18	8.198	3611.64	6.335	-1876.46	8.66	-15.6094
	8.207	7026.18	8.207	3608.64	6.34	-1876.46	8.67	-15.6088
	8.216	7035.18	8.216	3604.64	6.345	-1875.46	8.68	-15.6083
	8.224	7041.18	8.224	3599.64	6.35	-1874.46	8.69	-15.6078
	8.234	7045.18	8.234	3599.64	6.355	-1873.46	8.7	-15.6073
	8.243	7048.18	8.243	3601.64	6.36	-1873.46	8.71	-15.6067
	8.252	7050.18	8.252	3604.64	6.365	-1875.46	8.72	-15.606
	8.261	7051.18	8.261	3608.64	6.37	-1877.46	8.73	-15.6053
	8.27	7047.18	8.27	3612.64	6.375	-1880.46	8.74	-15.6045
	8.278	7042.18	8.278	3614.64	6.38	-1884.46	8.75	-15.6037
	8.288	7036.18	8.288	3612.64	6.385	-1888.46	8.76	-15.6028
	8.297	7032.18	8.297	3608.64	6.39	-1890.46	8.77	-15.6017
	8.306	7027.18	8.306	3603.64	6.395	-1891.46	8.78	-15.6006
	8.315	7023.18	8.315	3598.64	6.4	-1892.46	8.79	-15.5993
	8.323	7023.18	8.323	3595.64	6.405	-1891.46	8.8	-15.5978
	8.333	7024.18	8.333	3593.64	6.41	-1890.46	8.81	-15.5962
	8.342	7025.18	8.342	3595.64	6.415	-1887.46	8.82	-15.5944
	8.351	7024.18	8.351	3598.64	6.42	-1884.46	8.83	-15.5923
	8.36	7026.18	8.36	3600.64	6.425	-1883.46	8.84	-15.5899
	8.368	7026.18	8.368	3603.64	6.43	-1883.46	8.85	-15.5871
	8.378	7026.18	8.378	3604.64	6.435	-1884.46	8.86	-15.584
	8.387	7024.18	8.387	3608.64	6.44	-1887.46	8.87	-15.5803
	8.396	7023.18	8.396	3613.64	6.445	-1891.46	8.88	-15.5759
	8.405	7024.18	8.405	3616.64	6.45	-1897.46	8.89	-15.5708
	8.414	7024.18	8.414	3617.64	6.455	-1903.46	8.9	-15.5646
	8.422	7025.18	8.422	3616.64	6.46	-1910.46	8.91	-15.5571
	8.432	7026.18	8.432	3613.64	6.465	-1917.46	8.92	-15.5479
	8.441	7025.18	8.441	3608.64	6.47	-1924.46	8.93	-15.5364
	8.45	7024.18	8.45	3603.64	6.475	-1930.46	8.94	-15.5219
	8.459	7022.18	8.459	3598.64	6.48	-1934.46	8.95	-15.503
	8.467	7021.18	8.467	3594.64	6.485	-1939.46	8.96	-15.4781
	8.477	7017.18	8.477	3591.64	6.49	-1944.46	8.97	-15.4437
	8.486	7011.18	8.486	3595.64	6.495	-1946.46	8.98	-15.392
	8.495	7010.18	8.495	3598.64	6.5	-1949.46	8.99	-15.2996
	8.504	7011.18	8.504	3601.64	6.505	-1950.46	9	-15.1021
	8.513	7016.18	8.513	3604.64	6.51	-1949.46	9.01	-14.6634
	8.521	7019.18	8.521	3607.64	6.515	-1948.46	9.02	-13.8068
	8.531	7019.18	8.531	3608.64	6.52	-1945.46	9.03	-12.4769
	8.54	7021.18	8.54	3608.64	6.525	-1943.46	9.04	-11.0091
	8.549	7023.18	8.549	3605.64	6.53	-1942.46	9.05	-10.2464
	8.558	7024.18	8.558	3603.64	6.535	-1941.46	9.06	-10.5645
	8.566	7020.18	8.566	3604.64	6.54	-1943.46	9.07	-11.5276
	8.576	7016.18	8.576	3611.64	6.545	-1947.46	9.08	-12.8032
	8.585	7014.18	8.585	3617.64	6.55	-1952.46	9.09	-13.9379
	8.594	7015.18	8.594	3620.64	6.555	-1959.46	9.1	-14.6911
	8.603	7018.18	8.603	3619.64	6.56	-1965.46	9.11	-15.1026
	8.612	7015.18	8.612	3617.64	6.565	-1971.46	9.12	-15.3009
	8.62	7011.18	8.62	3610.64	6.57	-1974.46	9.13	-15.3959
	8.63	7010.18	8.63	3601.64	6.575	-1976.46	9.14	-15.4479
	8.639	7013.18	8.639	3593.64	6.58	-1977.46	9.15	-15.4816
	8.648	7015.18	8.648	3590.64	6.585	-1974.46	9.16	-15.5058
	8.657	7013.18	8.657	3592.64	6.59	-1969.46	9.17	-15.524
	8.665	7012.18	8.665	3599.64	6.595	-1964.46	9.18	-15.5381
	8.675	7016.18	8.675	3607.64	6.6	-1958.46	9.19	-15.5493
	8.684	7019.18	8.684	3615.64	6.605	-1955.46	9.2	-15.5582
	8.693	7020.18	8.693	3619.64	6.61	-1951.46	9.21	-15.5655
	8.702	7016.18	8.702	3620.64	6.615	-1953.46	9.22	-15.5716
	8.71	7010.18	8.71	3617.64	6.62	-1956.46	9.23	-15.5766
	8.719	7007.18	8.719	3614.64	6.625	-1962.46	9.24	-15.5809
	8.729	7006.18	8.729	3608.64	6.63	-1970.46	9.25	-15.5845
	8.738	7002.18	8.738	3605.64	6.635	-1975.46	9.26	-15.5876
	8.747	6995.18	8.747	3605.64	6.64	-1981.46	9.27	-15.5903
	8.756	6990.18	8.756	3607.64	6.645	-1983.46	9.28	-15.5926
	8.764	6993.18	8.764	3607.64	6.65	-1982.46	9.29	-15.5946
	8.774	6999.18	8.774	3606.64	6.655	-1978.46	9.3	-15.5965
	8.783	7004.18	8.783	3601.64	6.66	-1973.46	9.31	-15.5981
	8.792	7006.18	8.792	3595.64	6.665	-1964.46	9.32	-15.5995
	8.801	7008.18	8.801	3588.64	6.67	-1955.46	9.33	-15.6007
	8.809	7010.18	8.809	3584.64	6.675	-1947.46	9.34	-15.6019
	8.819	7009.18	8.819	3585.64	6.68	-1940.46	9.35	-15.6029
	8.828	7004.18	8.828	3592.64	6.685	-1936.46	9.36	-15.6038
	8.837	6997.18	8.837	3602.64	6.69	-1933.46	9.37	-15.6047
	8.846	6991.18	8.846	3610.64	6.695	-1933.46	9.38	-15.6054
	8.855	6989.18	8.855	3616.64	6.7	-1934.46	9.39	-15.6061
	8.863	6993.18	8.863	3619.64	6.705	-1937.46	9.4	-15.6068
	8.873	6996.18	8.873	3614.64	6.71	-1941.46	9.41	-15.6074
	8.882	6996.18	8.882	3607.64	6.715	-1946.46	9.42	-15.6079
	8.891	6999.18	8.891	3599.64	6.72	-1952.46	9.43	-15.6084
	8.9	7001.18	8.9	3596.64	6.725	-1958.46	9.44	-15.6089
	8.908	7002.18	8.908	3593.64	6.73	-1965.46	9.45	-15.6093
	8.918	6999.18	8.918	3592.64	6.735	-1973.46	9.46	-15.6105
	8.927	6995.18	8.927	3591.64	6.74	-1982.46	9.47	-15.6123
	8.936	6991.18	8.936	3591.64	6.745	-1992.46	9.48	-15.6143
	8.945	6992.18	8.945	3598.64	6.75	-2002.46	9.49	-15.6159
	8.954	6992.18	8.954	3603.64	6.755	-2013.46	9.5	-15.6167
	8.962	6988.18	8.962	3605.64	6.76	-2022.46	9.51	-15.6173
	8.972	6987.18	8.972	3608.64	6.765	-2029.46	9.52	-15.6173
	8.981	6987.18	8.981	3611.64	6.77	-2033.46	9.53	-15.6173
	8.99	6988.18	8.99	3612.64	6.775	-2036.46	9.54	-15.6173
	8.999	6991.18	8.999	3608.64	6.78	-2034.46	9.55	-15.6173
	9.007	6991.18	9.007	3601.64	6.785	-2029.46	9.56	-15.6173
	9.017	6994.18	9.017	3589.64	6.79	-2022.46	9.57	-15.6173
	9.026	6997.18	9.026	3587.64	6.795	-2012.46	9.58	-15.6173
	9.035	6998.18	9.035	3584.64	6.8	-2003.46	9.59	-15.6173
	9.044	6996.18	9.044	3581.64	6.805	-1993.46	9.6	-15.6173
	9.052	6995.18	9.052	3579.64	6.81	-1984.46	9.61	-15.6173
	9.061	6994.18	9.061	3581.64	6.815	-1978.46	9.62	-15.6173
	9.071	6994.18	9.071	3586.64	6.82	-1972.46	9.63	-15.6173
	9.08	6989.18	9.08	3592.64	6.825	-1969.46	9.64	-15.6173
	9.089	6987.18	9.089	3594.64	6.83	-1969.46	9.65	-15.6173
	9.098	6987.18	9.098	3594.64	6.835	-1969.46	9.66	-15.6173
	9.106	6987.18	9.106	3594.64	6.84	-1970.46	9.67	-15.6173
	9.116	6987.18	9.116	3597.64	6.845	-1972.46	9.68	-15.6173
	9.125	6987.18	9.125	3595.64	6.85	-1974.46	9.69	-15.6173
	9.134	6987.18	9.134	3590.64	6.855	-1977.46	9.7	-15.6173
	9.143	6987.18	9.143	3583.64	6.86	-1981.46	9.71	-15.6173
	9.151	6987.18	9.151	3579.64	6.865	-1986.46	9.72	-15.6173
	9.16	6987.18	9.16	3575.64	6.87	-1991.46	9.73	-15.6173
	9.17	6987.18	9.17	3570.64	6.875	-1996.46	9.74	-15.6173
	9.179	6987.18	9.179	3566.64	6.88	-2001.46	9.75	-15.6173
	9.188	6987.18	9.188	3566.64	6.885	-2005.46	9.76	-15.6173
	9.197	6993.18	9.197	3566.64	6.89	-2008.46	9.77	-15.6173
	9.205	6998.18	9.205	3569.64	6.895	-2009.46	9.78	-15.6173
	9.215	7001.18	9.215	3570.64	6.9	-2008.46	9.79	-15.6173
	9.224	7000.18	9.224	3574.64	6.905	-2007.46	9.8	-15.6173
	9.233	7001.18	9.233	3575.64	6.91	-2005.46	9.81	-15.6173
	9.242	7003.18	9.242	3577.64	6.915	-2001.46	9.82	-15.6173
	9.25	7005.18	9.25	3572.64	6.92	-1997.46	9.83	-15.6173
	9.26	7005.18	9.26	3568.64	6.925	-1993.46	9.84	-15.6173
	9.269	7006.18	9.269	3564.64	6.93	-1989.46	9.85	-15.6173
	9.278	7009.18	9.278	3565.64	6.935	-1985.46	9.86	-15.6173
	9.287	7010.18	9.287	3562.64	6.94	-1982.46	9.87	-15.6173
	9.296	7007.18	9.296	3559.64	6.945	-1977.46	9.88	-15.6173
	9.304	6999.18	9.304	3558.64	6.95	-1974.46	9.89	-15.6173
	9.314	6991.18	9.314	3561.64	6.955	-1970.46	9.9	-15.6173
	9.323	6987.18	9.323	3563.64	6.96	-1966.46	9.91	-15.6173
	9.332	6987.18	9.332	3560.64	6.965	-1964.46	9.92	-15.6173
	9.341	6987.18	9.341	3554.64	6.97	-1962.46	9.93	-15.6173
	9.349	6987.18	9.349	3549.64	6.975	-1961.46	9.94	-15.6173
	9.359	6987.18	9.359	3549.64	6.98	-1962.46	9.95	-15.6173
	9.368	6991.18	9.368	3554.64	6.985	-1962.46	9.96	-15.6173
	9.377	6998.18	9.377	3558.64	6.99	-1962.46	9.97	-15.6173
	9.386	7001.18	9.386	3562.64	6.995	-1962.46	9.98	-15.6173
	9.395	7001.18	9.395	3567.64	7	-1963.46	9.99	-15.6173
	9.403	7001.18	9.403	3573.64	7.005	-1964.46	10	-15.6173
	9.413	7003.18	9.413	3580.64	7.01	-1964.46	10.01	-15.6173
	9.422	7006.18	9.422	3582.64	7.015	-1965.46	10.02	-15.6173
	9.431	7008.18	9.431	3583.64	7.02	-1966.46	10.03	-15.6173
	9.44	7010.18	9.44	3580.64	7.025	-1969.46	10.04	-15.6173
	9.448	7010.18	9.448	3576.64	7.03	-1974.46	10.05	-15.6173
	9.458	7010.18	9.458	3575.64	7.035	-1979.46	10.06	-15.6173
	9.467	7009.18	9.467	3574.64	7.04	-1988.46	10.07	-15.6173
	9.476	7006.18	9.476	3573.64	7.045	-1997.46	10.08	-15.6173
	9.485	7002.18	9.485	3569.64	7.05	-2008.46	10.09	-15.6173
	9.493	6998.18	9.493	3567.64	7.055	-2017.46	10.1	-15.6173
	9.502	6997.18	9.502	3567.64	7.06	-2025.46	10.11	-15.6173
	9.512	6998.18	9.512	3569.64	7.065	-2029.46	10.12	-15.6173
	9.521	7000.18	9.521	3570.64	7.07	-2032.46	10.13	-15.6173
	9.53	7001.18	9.53	3570.64	7.075	-2033.46	10.14	-15.6173
	9.539	7001.18	9.539	3567.64	7.08	-2032.46	10.15	-15.6173
	9.547	7001.18	9.547	3567.64	7.085	-2028.46	10.16	-15.6173
	9.557	7001.18	9.557	3567.64	7.09	-2024.46	10.17	-15.6173
	9.566	7001.18	9.566	3568.64	7.095	-2019.46	10.18	-15.6173
	9.575	7000.18	9.575	3569.64	7.1	-2014.46	10.19	-15.6173
	9.584	6998.18	9.584	3570.64	7.105	-2012.46	10.2	-15.6173
	9.592	6999.18	9.592	3571.64	7.11	-2011.46	10.21	-15.6173
	9.601	6998.18	9.601	3576.64	7.115	-2013.46	10.22	-15.6173
	9.611	6998.18	9.611	3582.64	7.12	-2016.46	10.23	-15.6173
	9.62	6998.18	9.62	3587.64	7.125	-2020.46	10.24	-15.6173
	9.629	6998.18	9.629	3590.64	7.13	-2025.46	10.25	-15.6173
	9.638	6999.18	9.638	3591.64	7.135	-2031.46	10.26	-15.6173
	9.646	7002.18	9.646	3590.64	7.14	-2036.46	10.27	-15.6173
	9.656	7006.18	9.656	3588.64	7.145	-2041.46	10.28	-15.6173
	9.665	7007.18	9.665	3586.64	7.15	-2043.46	10.29	-15.6173
	9.674	7006.18	9.674	3581.64	7.155	-2044.46	10.3	-15.6173
	9.683	7003.18	9.683	3577.64	7.16	-2045.46	10.31	-15.6173
	9.691	6997.18	9.691	3574.64	7.165	-2045.46	10.32	-15.6173
	9.7	6994.18	9.7	3574.64	7.17	-2045.46	10.33	-15.6173
	9.71	6992.18	9.71	3575.64	7.175	-2044.46	10.34	-15.6173
	9.719	6994.18	9.719	3576.64	7.18	-2042.46	10.35	-15.6173
	9.728	6998.18	9.728	3573.64	7.185	-2040.46	10.36	-15.6173
	9.737	7005.18	9.737	3571.64	7.19	-2038.46	10.37	-15.6173
	9.745	7010.18	9.745	3569.64	7.195	-2036.46	10.38	-15.6173
	9.755	7015.18	9.755	3567.64	7.2	-2035.46	10.39	-15.6173
	9.764	7019.18	9.764	3567.64	7.205	-2034.46	10.4	-15.6173
	9.773	7018.18	9.773	3568.64	7.21	-2035.46	10.41	-15.6173
	9.782	7016.18	9.782	3570.64	7.215	-2036.46	10.42	-15.6173
	9.79	7013.18	9.79	3571.64	7.22	-2038.46	10.43	-15.6173
	9.8	7009.18	9.8	3570.64	7.225	-2039.46	10.44	-15.6173
	9.809	7005.18	9.809	3568.64	7.23	-2039.46	10.45	-15.6173
	9.818	7003.18	9.818	3567.64	7.235	-2040.46	10.46	-15.6173
	9.827	7005.18	9.827	3567.64	7.24	-2040.46	10.47	-15.6173
	9.835	7004.18	9.835	3567.64	7.245	-2040.46	10.48	-15.6173
	9.844	7005.18	9.844	3569.64	7.25	-2040.46	10.49	-15.6173
	9.854	7007.18	9.854	3572.64	7.255	-2040.46	10.5	-15.6173
	9.863	7009.18	9.863	3575.64	7.26	-2039.46	10.51	-15.6173
	9.872	7010.18	9.872	3575.64	7.265	-2039.46	10.52	-15.6173
	9.881	7009.18	9.881	3573.64	7.27	-2039.46	10.53	-15.6173
	9.889	7005.18	9.889	3569.64	7.275	-2040.46	10.54	-15.6173
	9.899	7001.18	9.899	3568.64	7.28	-2041.46	10.55	-15.6173
	9.908	6996.18	9.908	3566.64	7.285	-2044.46	10.56	-15.6173
	9.917	6992.18	9.917	3570.64	7.29	-2046.46	10.57	-15.6173
	9.926	6990.18	9.926	3575.64	7.295	-2050.46	10.58	-15.6173
	9.934	6990.18	9.934	3582.64	7.3	-2051.46	10.59	-15.6173
	9.943	6993.18	9.943	3585.64	7.305	-2052.46	10.6	-15.6173
	9.953	6998.18	9.953	3586.64	7.31	-2051.46	10.61	-15.6173
	9.962	7002.18	9.962	3583.64	7.315	-2050.46	10.62	-15.6173
	9.971	7005.18	9.971	3582.64	7.32	-2048.46	10.63	-15.6173
	9.98	7007.18	9.98	3580.64	7.325	-2045.46	10.64	-15.6173
	9.988	7004.18	9.988	3578.64	7.33	-2042.46	10.65	-15.6173
	9.998	7002.18	9.998	3573.64	7.335	-2035.46	10.66	-15.6173
	10.007	6999.18	10.007	3569.64	7.34	-2028.46	10.67	-15.6173
	10.016	6998.18	10.016	3563.64	7.345	-2018.46	10.68	-15.6173
	10.025	6994.18	10.025	3561.64	7.35	-2008.46	10.69	-15.6173
	10.034	6993.18	10.034	3559.64	7.355	-1998.46	10.7	-15.6173
	10.043	6993.18	10.043	3560.64	7.36	-1988.46	10.71	-15.6173
	10.052	6996.18	10.052	3561.64	7.365	-1979.46	10.72	-15.6173
	10.061	7000.18	10.061	3566.64	7.37	-1970.46	10.73	-15.6173
	10.07	7003.18	10.07	3568.64	7.375	-1964.46	10.74	-15.6173
	10.079	7003.18	10.079	3570.64	7.38	-1958.46	10.75	-15.6173
	10.088	7004.18	10.088	3564.64	7.385	-1956.46	10.76	-15.6173
	10.097	7005.18	10.097	3561.64	7.39	-1958.46	10.77	-15.6173
	10.106	7005.18	10.106	3558.64	7.395	-1961.46	10.78	-15.6173
	10.115	7005.18	10.115	3560.64	7.4	-1966.46	10.79	-15.6173
	10.124	7005.18	10.124	3561.64	7.405	-1971.46	10.8	-15.6173
	10.133	7005.18	10.133	3563.64	7.41	-1977.46	10.81	-15.6173
	10.142	7005.18	10.142	3563.64	7.415	-1982.46	10.82	-15.6173
	10.151	7005.18	10.151	3565.64	7.42	-1987.46	10.83	-15.6173
	10.16	7003.18	10.16	3563.64	7.425	-1992.46	10.84	-15.6173
	10.169	6999.18	10.169	3559.64	7.43	-1994.46	10.85	-15.6173
	10.178	6995.18	10.178	3551.64	7.435	-1996.46	10.86	-15.6173
	10.187	6994.18	10.187	3548.64	7.44	-1997.46	10.87	-15.6173
	10.196	6994.18	10.196	3547.64	7.445	-1997.46	10.88	-15.6173
	10.205	6994.18	10.205	3549.64	7.45	-1995.46	10.89	-15.6173
	10.214	6992.18	10.214	3550.64	7.455	-1992.46	10.9	-15.6173
	10.223	6993.18	10.223	3548.64	7.46	-1987.46	10.91	-15.6173
	10.232	6996.18	10.232	3548.64	7.465	-1981.46	10.92	-15.6173
	10.241	7000.18	10.241	3553.64	7.47	-1974.46	10.93	-15.6173
	10.25	7001.18	10.25	3556.64	7.475	-1966.46	10.94	-15.6173
	10.259	7002.18	10.259	3559.64	7.48	-1956.46	10.95	-15.6173
	10.268	7001.18	10.268	3563.64	7.485	-1947.46	10.96	-15.6173
	10.277	7001.18	10.277	3568.64	7.49	-1938.46	10.97	-15.6173
	10.286	7001.18	10.286	3569.64	7.495	-1930.46	10.98	-15.6173
	10.295	7001.18	10.295	3567.64	7.5	-1924.46	10.99	-15.6173
	10.304	6996.18	10.304	3562.64	7.505	-1921.46	11	-15.6173
	10.313	6996.18	10.313	3562.64	7.51	-1917.46	11.01	-15.6173
	10.322	6996.18	10.322	3564.64	7.515	-1917.46	11.02	-15.6173
	10.331	6996.18	10.331	3568.64	7.52	-1915.46	11.03	-15.6173
	10.34	6993.18	10.34	3566.64	7.525	-1916.46	11.04	-15.6173
	10.349	6990.18	10.349	3564.64	7.53	-1917.46	11.05	-15.6173
	10.358	6987.18	10.358	3563.64	7.535	-1917.46	11.06	-15.6173
	10.367	6990.18	10.367	3561.64	7.54	-1916.46	11.07	-15.6173
	10.376	6994.18	10.376	3555.64	7.545	-1914.46	11.08	-15.6173
	10.385	7000.18	10.385	3550.64	7.55	-1911.46	11.09	-15.6173
	10.394	7004.18	10.394	3550.64	7.555	-1908.46	11.1	-15.6173
	10.403	7007.18	10.403	3556.64	7.56	-1904.46	11.11	-15.6173
	10.412	7008.18	10.412	3560.64	7.565	-1900.46	11.12	-15.6173
	10.421	7007.18	10.421	3562.64	7.57	-1895.46	11.13	-15.6173
	10.43	7004.18	10.43	3560.64	7.575	-1890.46	11.14	-15.6173
	10.439	7003.18	10.439	3560.64	7.58	-1886.46	11.15	-15.6173
	10.448	7000.18	10.448	3559.64	7.585	-1883.46	11.16	-15.6173
	10.457	6998.18	10.457	3560.64	7.59	-1878.46	11.17	-15.6173
	10.466	6996.18	10.466	3563.64	7.595	-1875.46	11.18	-15.6173
	10.475	6996.18	10.475	3569.64	7.6	-1871.46	11.19	-15.6173
	10.484	6995.18	10.484	3575.64	7.605	-1868.46	11.2	-15.6173
	10.493	6997.18	10.493	3577.64	7.61	-1865.46	11.21	-15.6173
	10.502	6999.18	10.502	3574.64	7.615	-1863.46	11.22	-15.6173
	10.511	7006.18	10.511	3567.64	7.62	-1860.46	11.23	-15.6173
	10.52	7014.18	10.52	3558.64	7.625	-1858.46	11.24	-15.6173
	10.529	7020.18	10.529	3550.64	7.63	-1857.46	11.25	-15.6173
	10.538	7021.18	10.538	3547.64	7.635	-1856.46	11.26	-15.6173
	10.547	7022.18	10.547	3548.64	7.64	-1855.46	11.27	-15.6173
	10.556	7022.18	10.556	3550.64	7.645	-1856.46	11.28	-15.6173
	10.565	7023.18	10.565	3554.64	7.65	-1855.46	11.29	-15.6173
	10.574	7024.18	10.574	3553.64	7.655	-1853.46	11.3	-15.6173
	10.583	7023.18	10.583	3551.64	7.66	-1851.46	11.31	-15.6173
	10.592	7020.18	10.592	3547.64	7.665	-1847.46	11.32	-15.6173
	10.601	7018.18	10.601	3544.64	7.67	-1845.46	11.33	-15.6173
	10.61	7016.18	10.61	3545.64	7.675	-1840.46	11.34	-15.6173
	10.619	7013.18	10.619	3550.64	7.68	-1836.46	11.35	-15.6173
	10.628	7009.18	10.628	3557.64	7.685	-1831.46	11.36	-15.6173
	10.637	7008.18	10.637	3565.64	7.69	-1826.46	11.37	-15.6173
	10.646	7009.18	10.646	3571.64	7.695	-1823.46	11.38	-15.6173
	10.655	7014.18	10.655	3574.64	7.7	-1820.46	11.39	-15.6173
	10.664	7016.18	10.664	3572.64	7.705	-1821.46	11.4	-15.6173
	10.673	7016.18	10.673	3572.64	7.71	-1821.46	11.41	-15.6173
	10.682	7014.18	10.682	3571.64	7.715	-1823.46	11.42	-15.6173
	10.691	7013.18	10.691	3572.64	7.72	-1823.46	11.43	-15.6173
	10.7	7012.18	10.7	3572.64	7.725	-1822.46	11.44	-15.6173
	10.709	7016.18	10.709	3572.64	7.73	-1821.46	11.45	-15.6173
	10.718	7019.18	10.718	3573.64	7.735	-1818.46	11.46	-15.6173
	10.727	7026.18	10.727	3573.64	7.74	-1818.46	11.47	-15.6173
	10.736	7031.18	10.736	3575.64	7.745	-1816.46	11.48	-15.6173
	10.745	7037.18	10.745	3575.64	7.75	-1816.46	11.49	-15.6173
	10.754	7040.18	10.754	3575.64	7.755	-1814.46	11.5	-15.6173
	10.763	7039.18	10.763	3573.64	7.76	-1811.46	11.51	-15.6173
	10.772	7036.18	10.772	3570.64	7.765	-1808.46	11.52	-15.6173
	10.781	7032.18	10.781	3566.64	7.77	-1802.46	11.53	-15.6173
	10.79	7029.18	10.79	3562.64	7.775	-1798.46	11.54	-15.6168
	10.799	7027.18	10.799	3559.64	7.78	-1792.46	11.55	-15.6158
	10.808	7025.18	10.808	3558.64	7.785	-1785.46	11.56	-15.6146
	10.817	7026.18	10.817	3557.64	7.79	-1779.46	11.57	-15.6135
	10.826	7031.18	10.826	3559.64	7.795	-1773.46	11.58	-15.6127
	10.835	7038.18	10.835	3561.64	7.8	-1768.46	11.59	-15.6119
	10.844	7043.18	10.844	3563.64	7.805	-1766.46	11.6	-15.6113
	10.853	7048.18	10.853	3563.64	7.81	-1765.46	11.61	-15.6109
	10.862	7047.18	10.862	3566.64	7.815	-1766.46	11.62	-15.6106
	10.871	7044.18	10.871	3570.64	7.82	-1768.46	11.63	-15.6102
	10.88	7037.18	10.88	3575.64	7.825	-1769.46	11.64	-15.6098
	10.889	7029.18	10.889	3580.64	7.83	-1771.46	11.65	-15.6093
	10.898	7024.18	10.898	3583.64	7.835	-1771.46	11.66	-15.6088
	10.907	7024.18	10.907	3585.64	7.84	-1770.46	11.67	-15.6083
	10.916	7026.18	10.916	3584.64	7.845	-1768.46	11.68	-15.6077
	10.925	7029.18	10.925	3580.64	7.85	-1765.46	11.69	-15.607
	10.934	7033.18	10.934	3575.64	7.855	-1763.46	11.7	-15.6063
	10.943	7038.18	10.943	3571.64	7.86	-1760.46	11.71	-15.6055
	10.952	7041.18	10.952	3569.64	7.865	-1759.46	11.72	-15.6046
	10.961	7039.18	10.961	3567.64	7.87	-1759.46	11.73	-15.6035
	10.97	7036.18	10.97	3568.64	7.875	-1761.46	11.74	-15.6024
	10.979	7035.18	10.979	3572.64	7.88	-1764.46	11.75	-15.6011
	10.988	7036.18	10.988	3578.64	7.885	-1770.46	11.76	-15.5997
	10.997	7038.18	10.997	3584.64	7.89	-1777.46	11.77	-15.598
	11.006	7037.18	11.006	3586.64	7.895	-1784.46	11.78	-15.5961
	11.015	7033.18	11.015	3585.64	7.9	-1794.46	11.79	-15.5938
	11.024	7026.18	11.024	3583.64	7.905	-1801.46	11.8	-15.5913
	11.033	7018.18	11.033	3578.64	7.91	-1807.46	11.81	-15.5882
	11.042	7010.18	11.042	3569.64	7.915	-1812.46	11.82	-15.5846
	11.051	7006.18	11.051	3560.64	7.92	-1815.46	11.83	-15.5803
	11.06	7005.18	11.06	3556.64	7.925	-1815.46	11.84	-15.5751
	11.069	7012.18	11.069	3554.64	7.93	-1815.46	11.85	-15.5688
	11.078	7019.18	11.078	3557.64	7.935	-1813.46	11.86	-15.5608
	11.087	7026.18	11.087	3557.64	7.94	-1812.46	11.87	-15.5508
	11.096	7030.18	11.096	3561.64	7.945	-1812.46	11.88	-15.5378
	11.105	7032.18	11.105	3563.64	7.95	-1814.46	11.89	-15.5207
	11.114	7031.18	11.114	3570.64	7.955	-1817.46	11.9	-15.497
	11.123	7029.18	11.123	3576.64	7.96	-1820.46	11.91	-15.4615
	11.132	7028.18	11.132	3581.64	7.965	-1825.46	11.92	-15.3979
	11.141	7028.18	11.141	3584.64	7.97	-1828.46	11.93	-15.262
	11.15	7030.18	11.15	3586.64	7.975	-1831.46	11.94	-14.9618
	11.159	7034.18	11.159	3586.64	7.98	-1833.46	11.95	-14.3822
	11.168	7036.18	11.168	3584.64	7.985	-1832.46	11.96	-13.498
	11.177	7036.18	11.177	3581.64	7.99	-1830.46	11.97	-12.5464
	11.186	7032.18	11.186	3579.64	7.995	-1822.46	11.98	-12.0848
	11.195	7027.18	11.195	3575.64	8	-1816.46	11.99	-12.3061
	11.204	7020.18	11.204	3578.64	8.005	-1806.46	12	-12.7757
	11.213	7015.18	11.213	3578.64	8.01	-1798.46	12.01	-13.3614
	11.222	7012.18	11.222	3577.64	8.015	-1795.46	12.02	-14.0636
	11.231	7009.18	11.231	3573.64	8.02	-1792.46	12.03	-14.6761
	11.24	7006.18	11.24	3571.64	8.025	-1795.46	12.04	-15.0874
	11.249	7004.18	11.249	3572.64	8.03	-1801.46	12.05	-15.3148
	11.258	7001.18	11.258	3578.64	8.035	-1808.46	12.06	-15.4255
	11.267	7000.18	11.267	3583.64	8.04	-1820.46	12.07	-15.4796
	11.276	6997.18	11.276	3586.64	8.045	-1832.46	12.08	-15.5102
	11.285	6995.18	11.285	3590.64	8.05	-1843.46	12.09	-15.5305
	11.294	6994.18	11.294	3596.64	8.055	-1854.46	12.1	-15.5454
	11.303	6996.18	11.303	3597.64	8.059	-1862.46	12.11	-15.5567
	11.312	6999.18	11.312	3594.64	8.065	-1867.46	12.12	-15.5655
	11.321	7005.18	11.321	3587.64	8.07	-1872.46	12.13	-15.5725
	11.33	7009.18	11.33	3580.64	8.075	-1873.46	12.14	-15.5782
	11.339	7013.18	11.339	3575.64	8.08	-1873.46	12.15	-15.5829
	11.348	7014.18	11.348	3570.64	8.085	-1872.46	12.16	-15.5868
	11.357	7015.18	11.357	3568.64	8.09	-1869.46	12.17	-15.59
	11.366	7014.18	11.366	3565.64	8.095	-1867.46	12.18	-15.5928
	11.375	7012.18	11.375	3570.64	8.099	-1865.46	12.19	-15.5952
	11.384	7014.18	11.384	3579.64	8.105	-1864.46	12.2	-15.5972
	11.393	7015.18	11.393	3588.64	8.11	-1865.46	12.21	-15.599
	11.402	7016.18	11.402	3592.64	8.115	-1868.46	12.22	-15.6005
	11.411	7012.18	11.411	3593.64	8.12	-1871.46	12.23	-15.6019
	11.42	7009.18	11.42	3592.64	8.125	-1876.46	12.24	-15.6031
	11.429	7004.18	11.429	3588.64	8.13	-1881.46	12.25	-15.6042
	11.438	7002.18	11.438	3583.64	8.135	-1883.46	12.26	-15.6051
	11.447	6999.18	11.447	3577.64	8.14	-1887.46	12.27	-15.606
	11.456	6999.18	11.456	3573.64	8.145	-1889.46	12.28	-15.6067
	11.465	7001.18	11.465	3573.64	8.15	-1891.46	12.29	-15.6074
	11.474	7009.18	11.474	3576.64	8.155	-1893.46	12.3	-15.608
	11.483	7015.18	11.483	3578.64	8.16	-1894.46	12.31	-15.6086
	11.492	7018.18	11.492	3580.64	8.165	-1895.46	12.32	-15.6091
	11.501	7016.18	11.501	3581.64	8.17	-1896.46	12.33	-15.6096
	11.51	7014.18	11.51	3583.64	8.175	-1898.46	12.34	-15.61
	11.519	7009.18	11.519	3582.64	8.18	-1898.46	12.35	-15.6104
	11.528	7006.18	11.528	3580.64	8.184	-1900.46	12.36	-15.6108
	11.537	7004.18	11.537	3577.64	8.19	-1899.46	12.37	-15.6111
	11.546	7001.18	11.546	3574.64	8.195	-1898.46	12.38	-15.6114
	11.555	7000.18	11.555	3574.64	8.2	-1896.46	12.39	-15.6121
	11.564	6998.18	11.564	3574.64	8.205	-1893.46	12.4	-15.6133
	11.573	6996.18	11.573	3573.64	8.21	-1890.46	12.41	-15.6146
	11.582	6994.18	11.582	3573.64	8.215	-1888.46	12.42	-15.6157
	11.591	6993.18	11.591	3573.64	8.22	-1888.46	12.43	-15.6163
	11.6	6995.18	11.6	3572.64	8.224	-1891.46	12.44	-15.6169
	11.609	6996.18	11.609	3570.64	8.23	-1898.46	12.45	-15.6173
	11.618	6998.18	11.618	3568.64	8.235	-1908.46	12.46	-15.6173
	11.627	7000.18	11.627	3565.64	8.24	-1919.46	12.47	-15.6173
	11.636	6996.18	11.636	3564.64	8.245	-1931.46	12.48	-15.6173
	11.645	6992.18	11.645	3564.64	8.25	-1940.46	12.49	-15.6173
	11.654	6987.18	11.654	3560.64	8.255	-1949.46	12.5	-15.6173
	11.663	6987.18	11.663	3559.64	8.26	-1952.46	12.51	-15.6173
	11.672	6988.18	11.672	3559.64	8.265	-1953.46	12.52	-15.6173
	11.681	6992.18	11.681	3560.64	8.27	-1950.46	12.53	-15.6173
	11.69	6997.18	11.69	3561.64	8.275	-1944.46	12.54	-15.6173
	11.699	7003.18	11.699	3562.64	8.28	-1938.46	12.55	-15.6173
	11.708	7007.18	11.708	3564.64	8.285	-1934.46	12.56	-15.6173
	11.717	7010.18	11.717	3563.64	8.29	-1930.46	12.57	-15.6173
	11.726	7007.18	11.726	3565.64	8.295	-1930.46	12.58	-15.6173
	11.735	7002.18	11.735	3566.64	8.3	-1934.46	12.59	-15.6173
	11.744	6996.18	11.744	3567.64	8.305	-1937.46	12.6	-15.6173
	11.753	6990.18	11.753	3569.64	8.309	-1943.46	12.61	-15.6173
	11.762	6987.18	11.762	3569.64	8.315	-1949.46	12.62	-15.6173
	11.771	6987.18	11.771	3565.64	8.32	-1952.46	12.63	-15.6173
	11.78	6987.18	11.78	3563.64	8.325	-1956.46	12.64	-15.6173
	11.789	6987.18	11.789	3562.64	8.33	-1958.46	12.65	-15.6173
	11.798	6989.18	11.798	3562.64	8.335	-1958.46	12.66	-15.6173
	11.807	6998.18	11.807	3565.64	8.34	-1960.46	12.67	-15.6173
	11.816	7006.18	11.816	3567.64	8.345	-1960.46	12.68	-15.6173
	11.825	7014.18	11.825	3571.64	8.349	-1962.46	12.69	-15.6173
	11.834	7017.18	11.834	3572.64	8.355	-1965.46	12.7	-15.6173
	11.843	7014.18	11.843	3570.64	8.36	-1969.46	12.71	-15.6173
	11.852	7006.18	11.852	3565.64	8.365	-1973.46	12.72	-15.6173
	11.861	6997.18	11.861	3556.64	8.37	-1978.46	12.73	-15.6173
	11.87	6994.18	11.87	3551.64	8.375	-1982.46	12.74	-15.6173
	11.879	6994.18	11.879	3547.64	8.38	-1985.46	12.75	-15.6173
	11.888	6998.18	11.888	3548.64	8.385	-1985.46	12.76	-15.6173
	11.897	7006.18	11.897	3552.64	8.39	-1984.46	12.77	-15.6173
	11.906	7010.18	11.906	3559.64	8.395	-1982.46	12.78	-15.6173
	11.915	7013.18	11.915	3571.64	8.4	-1977.46	12.79	-15.6173
	11.924	7010.18	11.924	3581.64	8.405	-1972.46	12.8	-15.6173
	11.933	7003.18	11.933	3588.64	8.41	-1968.46	12.81	-15.6173
	11.942	6994.18	11.942	3592.64	8.415	-1965.46	12.82	-15.6173
	11.951	6989.18	11.951	3592.64	8.42	-1964.46	12.83	-15.6173
	11.96	6987.18	11.96	3593.64	8.425	-1963.46	12.84	-15.6173
	11.969	6990.18	11.969	3589.64	8.43	-1967.46	12.85	-15.6173
	11.978	6997.18	11.978	3586.64	8.434	-1971.46	12.86	-15.6173
	11.987	7005.18	11.987	3582.64	8.44	-1977.46	12.87	-15.6173
	11.996	7010.18	11.996	3580.64	8.445	-1983.46	12.88	-15.6173
	12.005	7011.18	12.005	3578.64	8.45	-1990.46	12.89	-15.6173
	12.014	7010.18	12.014	3571.64	8.455	-1997.46	12.9	-15.6173
	12.023	7009.18	12.023	3564.64	8.46	-2002.46	12.91	-15.6173
	12.032	7007.18	12.032	3557.64	8.465	-2004.46	12.92	-15.6173
	12.041	7006.18	12.041	3553.64	8.47	-2006.46	12.93	-15.6173
	12.05	7003.18	12.05	3553.64	8.474	-2005.46	12.94	-15.6173
	12.059	7002.18	12.059	3552.64	8.48	-2004.46	12.95	-15.6173
	12.068	7004.18	12.068	3557.64	8.485	-2001.46	12.96	-15.6173
	12.077	7003.18	12.077	3561.64	8.49	-1997.46	12.97	-15.6173
	12.086	7001.18	12.086	3564.64	8.495	-1995.46	12.98	-15.6173
	12.095	6997.18	12.095	3564.64	8.5	-1994.46	12.99	-15.6173
	12.104	6996.18	12.104	3563.64	8.505	-1994.46	13	-15.6173
	12.113	6995.18	12.113	3559.64	8.51	-1996.46	13.01	-15.6173
	12.122	6995.18	12.122	3558.64	8.515	-1998.46	13.02	-15.6173
	12.131	6996.18	12.131	3554.64	8.52	-2001.46	13.03	-15.6173
	12.14	6997.18	12.14	3552.64	8.525	-2004.46	13.04	-15.6173
	12.149	7002.18	12.149	3550.64	8.53	-2007.46	13.05	-15.6173
	12.158	7007.18	12.158	3551.64	8.535	-2010.46	13.06	-15.6173
	12.167	7013.18	12.167	3550.64	8.54	-2013.46	13.07	-15.6173
	12.176	7015.18	12.176	3551.64	8.545	-2016.46	13.08	-15.6173
	12.185	7016.18	12.185	3552.64	8.55	-2021.46	13.09	-15.6173
	12.194	7017.18	12.194	3555.64	8.555	-2025.46	13.1	-15.6173
	12.203	7011.18	12.203	3559.64	8.559	-2030.46	13.11	-15.6173
	12.212	7005.18	12.212	3563.64	8.565	-2034.46	13.12	-15.6173
	12.221	7001.18	12.221	3564.64	8.57	-2037.46	13.13	-15.6173
	12.23	6997.18	12.23	3561.64	8.575	-2038.46	13.14	-15.6173
	12.239	6997.18	12.239	3558.64	8.58	-2038.46	13.15	-15.6173
	12.248	6997.18	12.248	3556.64	8.585	-2035.46	13.16	-15.6173
	12.257	6996.18	12.257	3552.64	8.59	-2030.46	13.17	-15.6173
	12.266	6997.18	12.266	3555.64	8.595	-2023.46	13.18	-15.6172
	12.275	6998.18	12.275	3557.64	8.599	-2014.46	13.19	-15.6172
	12.284	7000.18	12.284	3562.64	8.605	-2005.46	13.2	-15.6172
	12.293	7000.18	12.293	3568.64	8.61	-1996.46	13.21	-15.6172
	12.302	7002.18	12.302	3569.64	8.615	-1990.46	13.22	-15.6172
	12.311	7007.18	12.311	3567.64	8.62	-1987.46	13.23	-15.6172
	12.32	7013.18	12.32	3561.64	8.625	-1986.46	13.24	-15.6171
	12.329	7018.18	12.329	3554.64	8.63	-1989.46	13.25	-15.6171
	12.338	7021.18	12.338	3549.64	8.635	-1995.46	13.26	-15.6171
	12.347	7021.18	12.347	3544.64	8.64	-2002.46	13.27	-15.6171
	12.356	7021.18	12.356	3545.64	8.645	-2011.46	13.28	-15.6171
	12.365	7021.18	12.365	3547.64	8.65	-2020.46	13.29	-15.6171
	12.374	7018.18	12.374	3551.64	8.655	-2029.46	13.3	-15.617
	12.383	7015.18	12.383	3555.64	8.66	-2037.46	13.31	-15.617
	12.392	7012.18	12.392	3556.64	8.665	-2045.46	13.32	-15.617
	12.401	7008.18	12.401	3555.64	8.67	-2050.46	13.33	-15.617
	12.41	7005.18	12.41	3553.64	8.675	-2053.46	13.34	-15.6169
	12.419	7004.18	12.419	3550.64	8.68	-2053.46	13.35	-15.6169
	12.428	7007.18	12.428	3545.64	8.684	-2052.46	13.36	-15.6169
	12.437	7012.18	12.437	3544.64	8.69	-2047.46	13.37	-15.6168
	12.446	7016.18	12.446	3544.64	8.695	-2041.46	13.38	-15.6168
	12.455	7017.18	12.455	3544.64	8.7	-2034.46	13.39	-15.6167
	12.464	7018.18	12.464	3544.64	8.705	-2029.46	13.4	-15.6167
	12.473	7019.18	12.473	3544.64	8.71	-2023.46	13.41	-15.6166
	12.482	7020.18	12.482	3544.64	8.715	-2017.46	13.42	-15.6165
	12.491	7017.18	12.491	3550.64	8.72	-2016.46	13.43	-15.6164
	12.5	7012.18	12.5	3558.64	8.724	-2015.46	13.44	-15.6163
	12.509	7006.18	12.509	3565.64	8.73	-2014.46	13.45	-15.6161
	12.518	7003.18	12.518	3568.64	8.735	-2018.46	13.46	-15.6159
	12.527	6998.18	12.527	3568.64	8.74	-2024.46	13.47	-15.6157
	12.536	6997.18	12.536	3563.64	8.745	-2028.46	13.48	-15.6154
	12.545	6997.18	12.545	3558.64	8.75	-2036.46	13.49	-15.6151
	12.554	7006.18	12.554	3557.64	8.755	-2042.46	13.5	-15.6146
	12.563	7016.18	12.563	3557.64	8.76	-2046.46	13.51	-15.6139
	12.572	7026.18	12.572	3559.64	8.765	-2051.46	13.52	-15.6129
	12.581	7032.18	12.581	3561.64	8.77	-2053.46	13.53	-15.6111
	12.59	7033.18	12.59	3563.64	8.775	-2054.46	13.54	-15.6073
	12.599	7029.18	12.599	3564.64	8.78	-2056.46	13.55	-15.599
	12.608	7024.18	12.608	3567.64	8.785	-2056.46	13.56	-15.5828
	12.617	7017.18	12.617	3570.64	8.79	-2058.46	13.57	-15.5579
	12.626	7013.18	12.626	3573.64	8.795	-2059.46	13.58	-15.5308
	12.635	7010.18	12.635	3573.64	8.8	-2059.46	13.59	-15.5174
	12.644	7014.18	12.644	3571.64	8.805	-2061.46	13.6	-15.5241
	12.653	7017.18	12.653	3568.64	8.809	-2060.46	13.61	-15.5369
	12.662	7017.18	12.662	3561.64	8.815	-2061.46	13.62	-15.5492
	12.671	7015.18	12.671	3554.64	8.82	-2058.46	13.63	-15.5654
	12.68	7011.18	12.68	3548.64	8.825	-2057.46	13.64	-15.5832
	12.689	7009.18	12.689	3544.64	8.83	-2054.46	13.65	-15.5973
	12.698	7007.18	12.698	3544.64	8.835	-2050.46	13.66	-15.6061
	12.707	7004.18	12.707	3546.64	8.84	-2045.46	13.67	-15.6106
	12.716	7005.18	12.716	3551.64	8.845	-2041.46	13.68	-15.6128
	12.725	7005.18	12.725	3557.64	8.849	-2035.46	13.69	-15.6139
	12.734	7007.18	12.734	3563.64	8.855	-2031.46	13.7	-15.6146
	12.743	7007.18	12.743	3568.64	8.86	-2025.46	13.71	-15.6151
	12.752	7004.18	12.752	3569.64	8.865	-2022.46	13.72	-15.6155
	12.761	7000.18	12.761	3567.64	8.87	-2017.46	13.73	-15.6157
	12.77	6997.18	12.77	3561.64	8.875	-2015.46	13.74	-15.616
	12.779	6994.18	12.779	3554.64	8.88	-2012.46	13.75	-15.6161
	12.788	6994.18	12.788	3550.64	8.885	-2013.46	13.76	-15.6163
	12.797	6994.18	12.797	3549.64	8.89	-2015.46	13.77	-15.6164
	12.806	6997.18	12.806	3551.64	8.895	-2020.46	13.78	-15.6165
	12.815	7002.18	12.815	3553.64	8.9	-2027.46	13.79	-15.6166
	12.824	7005.18	12.824	3557.64	8.905	-2036.46	13.8	-15.6167
	12.833	7007.18	12.833	3560.64	8.91	-2045.46	13.81	-15.6167
	12.842	7004.18	12.842	3563.64	8.915	-2053.46	13.82	-15.6168
	12.851	7001.18	12.851	3566.64	8.92	-2060.46	13.83	-15.6168
	12.86	6999.18	12.86	3568.64	8.925	-2064.46	13.84	-15.6169
	12.869	6997.18	12.869	3568.64	8.93	-2067.46	13.85	-15.6169
	12.878	6995.18	12.878	3572.64	8.934	-2066.46	13.86	-15.6169
	12.887	6995.18	12.887	3574.64	8.94	-2065.46	13.87	-15.617
	12.896	6999.18	12.896	3576.64	8.945	-2063.46	13.88	-15.617
	12.905	7004.18	12.905	3575.64	8.95	-2058.46	13.89	-15.617
	12.914	7009.18	12.914	3574.64	8.955	-2056.46	13.9	-15.617
	12.923	7013.18	12.923	3571.64	8.96	-2053.46	13.91	-15.6171
	12.932	7015.18	12.932	3568.64	8.965	-2049.46	13.92	-15.6171
	12.941	7017.18	12.941	3564.64	8.97	-2048.46	13.93	-15.6171
	12.95	7018.18	12.95	3559.64	8.974	-2046.46	13.94	-15.6171
	12.959	7015.18	12.959	3555.64	8.98	-2044.46	13.95	-15.6171
	12.968	7010.18	12.968	3553.64	8.985	-2043.46	13.96	-15.6171
	12.977	7001.18	12.977	3551.64	8.99	-2041.46	13.97	-15.6172
	12.986	6995.18	12.986	3551.64	8.995	-2041.46	13.98	-15.6172
	12.995	6987.18	12.995	3551.64	9	-2042.46	13.99	-15.6172
	13.004	6987.18	13.004	3554.64	9.005	-2042.46	14	-15.6172
	13.013	6987.18	13.013	3557.64	9.01	-2047.46	14.01	-15.6172
	13.022	6992.18	13.022	3558.64	9.014	-2052.46	14.02	-15.6173
	13.031	7000.18	13.031	3561.64	9.02	-2058.46	14.03	-15.6173
	13.04	7009.18	13.04	3561.64	9.025	-2065.46	14.04	-15.6173
	13.049	7014.18	13.049	3564.64	9.03	-2072.46	14.05	-15.6173
	13.058	7014.18	13.058	3565.64	9.035	-2075.46	14.06	-15.6173
	13.067	7010.18	13.067	3568.64	9.04	-2079.46	14.07	-15.6173
	13.076	7007.18	13.076	3570.64	9.045	-2078.46	14.08	-15.6173
	13.085	7001.18	13.085	3571.64	9.05	-2075.46	14.09	-15.6173
	13.094	7000.18	13.094	3573.64	9.055	-2069.46	14.1	-15.6173
	13.103	7002.18	13.103	3571.64	9.059	-2064.46	14.11	-15.6173
	13.112	7008.18	13.112	3567.64	9.065	-2057.46	14.12	-15.6173
	13.121	7011.18	13.121	3563.64	9.07	-2050.46	14.13	-15.6173
	13.13	7015.18	13.13	3559.64	9.075	-2046.46	14.14	-15.6173
	13.139	7012.18	13.139	3556.64	9.08	-2045.46	14.15	-15.6173
	13.148	7006.18	13.148	3556.64	9.085	-2044.46	14.16	-15.6173
	13.157	7001.18	13.157	3555.64	9.09	-2047.46	14.17	-15.6173
	13.166	6998.18	13.166	3555.64	9.095	-2052.46	14.18	-15.6173
	13.175	7001.18	13.175	3558.64	9.099	-2056.46	14.19	-15.6173
	13.184	7007.18	13.184	3561.64	9.105	-2062.46	14.2	-15.6173
	13.193	7016.18	13.193	3564.64	9.11	-2066.46	14.21	-15.6173
	13.202	7026.18	13.202	3568.64	9.115	-2070.46	14.22	-15.6173
	13.211	7030.18	13.211	3571.64	9.12	-2071.46	14.23	-15.6173
	13.22	7030.18	13.22	3573.64	9.125	-2073.46	14.24	-15.6173
	13.229	7024.18	13.229	3574.64	9.13	-2072.46	14.25	-15.6173
	13.238	7017.18	13.238	3575.64	9.135	-2070.46	14.26	-15.6173
	13.247	7011.18	13.247	3573.64	9.139	-2068.46	14.27	-15.6173
	13.256	7009.18	13.256	3569.64	9.145	-2065.46	14.28	-15.6173
	13.265	7012.18	13.265	3567.64	9.15	-2063.46	14.29	-15.6173
	13.274	7015.18	13.274	3566.64	9.155	-2060.46	14.3	-15.6173
	13.283	7020.18	13.283	3568.64	9.16	-2057.46	14.31	-15.6173
	13.292	7020.18	13.292	3571.64	9.165	-2056.46	14.32	-15.6173
	13.301	7019.18	13.301	3574.64	9.17	-2054.46	14.33	-15.6173
	13.31	7018.18	13.31	3576.64	9.175	-2053.46	14.34	-15.6173
	13.319	7015.18	13.319	3576.64	9.18	-2053.46	14.35	-15.6173
	13.328	7015.18	13.328	3577.64	9.184	-2055.46	14.36	-15.6173
	13.337	7017.18	13.337	3573.64	9.19	-2056.46	14.37	-15.6173
	13.346	7019.18	13.346	3572.64	9.195	-2059.46	14.38	-15.6173
	13.355	7022.18	13.355	3570.64	9.2	-2062.46	14.39	-15.6173
	13.364	7021.18	13.364	3568.64	9.205	-2066.46	14.4	-15.6173
	13.373	7017.18	13.373	3570.64	9.21	-2069.46	14.41	-15.6173
	13.382	7010.18	13.382	3569.64	9.215	-2073.46	14.42	-15.6173
	13.391	7004.18	13.391	3568.64	9.22	-2074.46	14.43	-15.6173
	13.4	6998.18	13.4	3566.64	9.224	-2075.46	14.44	-15.6173
	13.409	6996.18	13.409	3565.64	9.23	-2076.46	14.45	-15.6173
	13.418	6999.18	13.418	3565.64	9.235	-2077.46	14.46	-15.6173
	13.427	7002.18	13.427	3569.64	9.24	-2075.46	14.47	-15.6173
	13.436	7007.18	13.436	3571.64	9.245	-2076.46	14.48	-15.6173
	13.445	7013.18	13.445	3571.64	9.25	-2077.46	14.49	-15.6173
	13.454	7018.18	13.454	3571.64	9.255	-2079.46	14.5	-15.6173
	13.463	7022.18	13.463	3568.64	9.26	-2082.46	14.51	-15.6173
	13.472	7026.18	13.472	3566.64	9.264	-2085.46	14.52	-15.6173
	13.481	7026.18	13.481	3564.64	9.27	-2089.46	14.53	-15.6173
	13.49	7024.18	13.49	3563.64	9.275	-2092.46	14.54	-15.6173
	13.499	7022.18	13.499	3566.64	9.28	-2094.46	14.55	-15.6173
	13.508	7015.18	13.508	3568.64	9.285	-2093.46	14.56	-15.6173
	13.517	7009.18	13.517	3572.64	9.29	-2092.46	14.57	-15.6173
	13.526	7002.18	13.526	3574.64	9.295	-2088.46	14.58	-15.6173
	13.535	6998.18	13.535	3572.64	9.3	-2084.46	14.59	-15.6173
	13.544	6998.18	13.544	3570.64	9.305	-2076.46	14.6	-15.6173
	13.553	7002.18	13.553	3568.64	9.309	-2071.46	14.61	-15.6173
	13.562	7008.18	13.562	3569.64	9.315	-2066.46	14.62	-15.6173
	13.571	7018.18	13.571	3571.64	9.32	-2062.46	14.63	-15.6173
	13.58	7027.18	13.58	3573.64	9.325	-2060.46	14.64	-15.6173
	13.589	7033.18	13.589	3573.64	9.33	-2059.46	14.65	-15.6173
	13.598	7036.18	13.598	3575.64	9.335	-2060.46	14.66	-15.6173
	13.607	7034.18	13.607	3573.64	9.34	-2063.46	14.67	-15.6173
	13.616	7028.18	13.616	3570.64	9.345	-2065.46	14.68	-15.6173
	13.625	7022.18	13.625	3566.64	9.349	-2067.46	14.69	-15.6173
	13.634	7017.18	13.634	3558.64	9.355	-2069.46	14.7	-15.6173
	13.643	7015.18	13.643	3553.64	9.36	-2072.46	14.71	-15.6173
	13.652	7013.18	13.652	3549.64	9.365	-2072.46	14.72	-15.6173
	13.661	7010.18	13.661	3547.64	9.37	-2071.46	14.73	-15.6173
	13.67	7010.18	13.67	3552.64	9.375	-2070.46	14.74	-15.6173
	13.679	7007.18	13.679	3558.64	9.38	-2070.46	14.75	-15.6173
	13.688	7003.18	13.688	3567.64	9.385	-2069.46	14.76	-15.6173
	13.697	7000.18	13.697	3574.64	9.389	-2070.46	14.77	-15.6173
	13.706	6994.18	13.706	3576.64	9.395	-2072.46	14.78	-15.6173
	13.715	6993.18	13.715	3572.64	9.4	-2075.46	14.79	-15.6173
	13.724	6995.18	13.724	3562.64	9.405	-2080.46	14.8	-15.6173
	13.733	6996.18	13.733	3551.64	9.41	-2085.46	14.81	-15.6173
	13.742	6998.18	13.742	3544.64	9.415	-2090.46	14.82	-15.6173
	13.751	6999.18	13.751	3544.64	9.42	-2095.46	14.83	-15.6173
	13.76	7000.18	13.76	3548.64	9.425	-2097.46	14.84	-15.6173
	13.769	7003.18	13.769	3558.64	9.43	-2097.46	14.85	-15.6173
	13.778	7006.18	13.778	3570.64	9.434	-2095.46	14.86	-15.6173
	13.787	7006.18	13.787	3578.64	9.44	-2089.46	14.87	-15.6173
	13.796	7009.18	13.796	3583.64	9.445	-2082.46	14.88	-15.6173
	13.805	7012.18	13.805	3582.64	9.45	-2075.46	14.89	-15.6173
	13.814	7018.18	13.814	3575.64	9.455	-2069.46	14.9	-15.6173
	13.823	7021.18	13.823	3568.64	9.46	-2063.46	14.91	-15.6173
	13.832	7021.18	13.832	3559.64	9.465	-2060.46	14.92	-15.6173
	13.841	7019.18	13.841	3557.64	9.47	-2060.46	14.93	-15.6173
	13.85	7014.18	13.85	3555.64	9.474	-2062.46	14.94	-15.6173
	13.859	7010.18	13.859	3555.64	9.48	-2065.46	14.95	-15.6173
	13.868	7006.18	13.868	3559.64	9.485	-2070.46	14.96	-15.6173
	13.877	7002.18	13.877	3562.64	9.49	-2076.46	14.97	-15.6173
	13.886	7004.18	13.886	3565.64	9.495	-2082.46	14.98	-15.6173
	13.895	7010.18	13.895	3565.64	9.5	-2088.46	14.99	-15.6173
	13.904	7016.18	13.904	3565.64	9.505	-2093.46	15	-15.6173
	13.913	7021.18	13.913	3566.64	9.51	-2095.46	15.01	-15.6173
	13.922	7020.18	13.922	3566.64	9.514	-2098.46	15.02	-15.6173
	13.931	7015.18	13.931	3566.64	9.52	-2099.46	15.03	-15.6173
	13.94	7006.18	13.94	3565.64	9.525	-2098.46	15.04	-15.6173
	13.949	6999.18	13.949	3563.64	9.53	-2096.46	15.05	-15.6173
	13.958	6993.18	13.958	3562.64	9.535	-2093.46	15.06	-15.6173
	13.967	6991.18	13.967	3561.64	9.54	-2090.46	15.07	-15.6173
	13.976	6996.18	13.976	3559.64	9.545	-2086.46	15.08	-15.6173
	13.985	7003.18	13.985	3555.64	9.55	-2081.46	15.09	-15.6173
	13.994	7009.18	13.994	3554.64	9.555	-2077.46	15.1	-15.6173
	14.003	7012.18	14.003	3555.64	9.559	-2074.46	15.11	-15.6173
	14.012	7012.18	14.012	3556.64	9.565	-2071.46	15.12	-15.6173
	14.021	7008.18	14.021	3558.64	9.57	-2071.46	15.13	-15.6173
	14.03	7003.18	14.03	3558.64	9.575	-2072.46	15.14	-15.6173
	14.039	7000.18	14.039	3560.64	9.58	-2073.46	15.15	-15.6173
	14.048	6996.18	14.048	3562.64	9.585	-2074.46	15.16	-15.6173
	14.057	6995.18	14.057	3560.64	9.59	-2078.46	15.17	-15.6173
	14.066	6998.18	14.066	3557.64	9.595	-2082.46	15.18	-15.6173
	14.075	6995.18	14.075	3552.64	9.599	-2086.46	15.19	-15.6173
	14.084	6995.18	14.084	3550.64	9.605	-2090.46	15.2	-15.6173
	14.093	6996.18	14.093	3549.64	9.61	-2093.46	15.21	-15.6173
	14.102	6995.18	14.102	3551.64	9.615	-2095.46	15.22	-15.6173
	14.111	7000.18	14.111	3551.64	9.62	-2096.46	15.23	-15.6173
	14.12	7002.18	14.12	3553.64	9.625	-2096.46	15.24	-15.6173
	14.129	7006.18	14.129	3556.64	9.63	-2095.46	15.25	-15.6173
	14.138	7009.18	14.138	3555.64	9.635	-2092.46	15.26	-15.6173
	14.147	7009.18	14.147	3554.64	9.639	-2092.46	15.27	-15.6171
	14.156	7008.18	14.156	3556.64	9.645	-2092.46	15.28	-15.617
	14.165	7007.18	14.165	3558.64	9.65	-2092.46	15.29	-15.6168
	14.174	7007.18	14.174	3563.64	9.655	-2094.46	15.3	-15.6168
	14.183	7009.18	14.183	3566.64	9.66	-2094.46	15.31	-15.6167
	14.192	7007.18	14.192	3568.64	9.665	-2093.46	15.32	-15.6166
	14.201	7007.18	14.201	3567.64	9.67	-2093.46	15.33	-15.6165
	14.21	7003.18	14.21	3566.64	9.675	-2092.46	15.34	-15.6164
	14.219	7000.18	14.219	3567.64	9.68	-2090.46	15.35	-15.6164
	14.228	6998.18	14.228	3567.64	9.684	-2088.46	15.36	-15.6163
	14.237	6996.18	14.237	3567.64	9.69	-2085.46	15.37	-15.6163
	14.246	6996.18	14.246	3566.64	9.695	-2084.46	15.38	-15.6162
	14.255	6998.18	14.255	3567.64	9.7	-2082.46	15.39	-15.6161
	14.264	7000.18	14.264	3566.64	9.705	-2081.46	15.4	-15.616
	14.273	7004.18	14.273	3564.64	9.71	-2079.46	15.41	-15.616
	14.282	7007.18	14.282	3560.64	9.715	-2076.46	15.42	-15.6159
	14.291	7009.18	14.291	3556.64	9.72	-2070.46	15.43	-15.6158
	14.3	7007.18	14.3	3554.64	9.724	-2064.46	15.44	-15.6156
	14.309	7003.18	14.309	3557.64	9.73	-2056.46	15.45	-15.6155
	14.318	7000.18	14.318	3562.64	9.735	-2047.46	15.46	-15.6154
	14.327	6997.18	14.327	3566.64	9.74	-2037.46	15.47	-15.6152
	14.336	6993.18	14.336	3567.64	9.745	-2028.46	15.48	-15.615
	14.345	6990.18	14.345	3567.64	9.75	-2021.46	15.49	-15.6148
	14.354	6987.18	14.354	3564.64	9.755	-2016.46	15.5	-15.6145
	14.363	6987.18	14.363	3562.64	9.76	-2014.46	15.51	-15.6143
	14.372	6987.18	14.372	3556.64	9.764	-2015.46	15.52	-15.6139
	14.381	6991.18	14.381	3552.64	9.77	-2018.46	15.53	-15.6136
	14.39	6994.18	14.39	3550.64	9.775	-2023.46	15.54	-15.6131
	14.399	6999.18	14.399	3550.64	9.78	-2029.46	15.55	-15.6126
	14.408	7005.18	14.408	3550.64	9.785	-2035.46	15.56	-15.6119
	14.417	7008.18	14.417	3553.64	9.79	-2039.46	15.57	-15.6111
	14.426	7006.18	14.426	3553.64	9.795	-2042.46	15.58	-15.6102
	14.435	7003.18	14.435	3555.64	9.8	-2040.46	15.59	-15.609
	14.444	7000.18	14.444	3561.64	9.805	-2033.46	15.6	-15.6074
	14.453	6998.18	14.453	3567.64	9.809	-2025.46	15.61	-15.6054
	14.462	6999.18	14.462	3575.64	9.815	-2014.46	15.62	-15.6027
	14.471	7003.18	14.471	3579.64	9.82	-2002.46	15.63	-15.5988
	14.48	7006.18	14.48	3579.64	9.825	-1991.46	15.64	-15.5925
	14.489	7006.18	14.489	3579.64	9.83	-1982.46	15.65	-15.5798
	14.498	7005.18	14.498	3578.64	9.835	-1975.46	15.66	-15.5516
	14.507	7000.18	14.507	3574.64	9.84	-1970.46	15.67	-15.4933
	14.516	6994.18	14.516	3568.64	9.845	-1969.46	15.68	-15.3943
	14.525	6992.18	14.525	3564.64	9.849	-1972.46	15.69	-15.2688
	14.534	6993.18	14.534	3560.64	9.855	-1975.46	15.7	-15.1754
	14.543	6999.18	14.543	3559.64	9.86	-1983.46	15.71	-15.1801
	14.552	7007.18	14.552	3559.64	9.865	-1991.46	15.72	-15.2434
	14.561	7013.18	14.561	3559.64	9.87	-1999.46	15.73	-15.2943
	14.57	7015.18	14.57	3556.64	9.875	-2007.46	15.74	-15.3315
	14.579	7009.18	14.579	3553.64	9.88	-2016.46	15.75	-15.3908
	14.588	7003.18	14.588	3549.64	9.885	-2024.46	15.76	-15.4651
	14.597	6995.18	14.597	3548.64	9.889	-2032.46	15.77	-15.5269
	14.606	6990.18	14.606	3549.64	9.895	-2040.46	15.78	-15.5663
	14.615	6990.18	14.615	3553.64	9.9	-2047.46	15.79	-15.5869
	14.624	6992.18	14.624	3559.64	9.905	-2054.46	15.8	-15.5968
	14.633	6994.18	14.633	3562.64	9.91	-2059.46	15.81	-15.6019
	14.642	6997.18	14.642	3563.64	9.915	-2064.46	15.82	-15.605
	14.651	6994.18	14.651	3560.64	9.92	-2069.46	15.83	-15.6071
	14.66	6991.18	14.66	3554.64	9.925	-2072.46	15.84	-15.6088
	14.669	6988.18	14.669	3548.64	9.93	-2076.46	15.85	-15.61
	14.678	6987.18	14.678	3547.64	9.934	-2078.46	15.86	-15.611
	14.687	6987.18	14.687	3549.64	9.94	-2079.46	15.87	-15.6118
	14.696	6987.18	14.696	3555.64	9.945	-2078.46	15.88	-15.6125
	14.705	6987.18	14.705	3563.64	9.95	-2075.46	15.89	-15.613
	14.714	6987.18	14.714	3572.64	9.955	-2071.46	15.9	-15.6135
	14.723	6987.18	14.723	3574.64	9.96	-2067.46	15.91	-15.6139
	14.732	6987.18	14.732	3574.64	9.965	-2064.46	15.92	-15.6142
	14.741	6988.18	14.741	3574.64	9.97	-2061.46	15.93	-15.6144
	14.75	6990.18	14.75	3567.64	9.974	-2060.46	15.94	-15.6146
	14.759	6989.18	14.759	3561.64	9.98	-2062.46	15.95	-15.6148
	14.768	6989.18	14.768	3559.64	9.985	-2066.46	15.96	-15.615
	14.777	6987.18	14.777	3559.64	9.99	-2071.46	15.97	-15.6151
	14.786	6987.18	14.786	3559.64	9.995	-2078.46	15.98	-15.6153
	14.795	6987.18	14.795	3561.64	10	-2085.46	15.99	-15.6154
	14.804	6988.18	14.804	3565.64	10.005	-2090.46	16	-15.6155
	14.813	6991.18	14.813	3570.64	10.01	-2094.46	16.01	-15.6156
	14.822	7000.18	14.822	3571.64	10.015	-2097.46	16.02	-15.6157
	14.831	7004.18	14.831	3567.64	10.02	-2095.46	16.03	-15.6158
	14.84	7004.18	14.84	3562.64	10.025	-2093.46	16.04	-15.6158
	14.849	7000.18	14.849	3557.64	10.03	-2089.46	16.05	-15.6159
	14.858	6989.18	14.858	3555.64	10.035	-2085.46	16.06	-15.6159
	14.867	6988.18	14.867	3556.64	10.04	-2081.46	16.07	-15.6159
	14.876	6987.18	14.876	3558.64	10.045	-2080.46	16.08	-15.616
	14.885	6987.18	14.885	3561.64	10.05	-2080.46	16.09	-15.616
	14.894	6987.18	14.894	3563.64	10.055	-2082.46	16.1	-15.616
	14.903	6992.18	14.903	3562.64	10.06	-2084.46	16.11	-15.616
	14.912	6999.18	14.912	3558.64	10.065	-2087.46	16.12	-15.6161
	14.921	7002.18	14.921	3554.64	10.07	-2089.46	16.13	-15.6162
	14.93	7002.18	14.93	3552.64	10.075	-2088.46	16.14	-15.6163
	14.939	6997.18	14.939	3553.64	10.08	-2086.46	16.15	-15.6164
	14.948	6991.18	14.948	3557.64	10.085	-2082.46	16.16	-15.6163
	14.957	6987.18	14.957	3557.64	10.09	-2079.46	16.17	-15.6163
	14.966	6987.18	14.966	3558.64	10.095	-2075.46	16.18	-15.6163
	14.975	6987.18	14.975	3557.64	10.1	-2071.46	16.19	-15.6162
	14.984	6990.18	14.984	3556.64	10.105	-2071.46	16.2	-15.6161
	14.993	6992.18	14.993	3553.64	10.11	-2073.46	16.21	-15.6159
	15.002	6992.18	15.002	3551.64	10.115	-2075.46	16.22	-15.6157
	15.011	6989.18	15.011	3552.64	10.12	-2079.46	16.23	-15.6155
	15.02	6987.18	15.02	3558.64	10.125	-2083.46	16.24	-15.6151
	15.029	6987.18	15.029	3567.64	10.13	-2085.46	16.25	-15.6147
	15.038	6989.18	15.038	3575.64	10.135	-2086.46	16.26	-15.6142
	15.047	6995.18	15.047	3580.64	10.14	-2085.46	16.27	-15.6134
	15.056	7001.18	15.056	3577.64	10.145	-2080.46	16.28	-15.6122
	15.065	7005.18	15.065	3569.64	10.15	-2073.46	16.29	-15.6102
	15.074	7005.18	15.074	3558.64	10.155	-2065.46	16.3	-15.6057
	15.083	7001.18	15.083	3547.64	10.16	-2055.46	16.31	-15.5959
	15.092	6993.18	15.092	3545.64	10.165	-2046.46	16.32	-15.5773
	15.101	6987.18	15.101	3544.64	10.17	-2040.46	16.33	-15.5493
	15.11	6987.18	15.11	3544.64	10.175	-2035.46	16.34	-15.5202
	15.119	6987.18	15.119	3545.64	10.18	-2032.46	16.35	-15.508
	15.128	6995.18	15.128	3551.64	10.185	-2034.46	16.36	-15.519
	15.137	7006.18	15.137	3556.64	10.19	-2039.46	16.37	-15.5348
	15.146	7018.18	15.146	3561.64	10.195	-2045.46	16.38	-15.5441
	15.155	7028.18	15.155	3565.64	10.2	-2053.46	16.39	-15.5526
	15.164	7031.18	15.164	3570.64	10.205	-2063.46	16.4	-15.5679
	15.173	7031.18	15.173	3574.64	10.21	-2071.46	16.41	-15.5853
	15.182	7028.18	15.182	3579.64	10.215	-2079.46	16.42	-15.5987
	15.191	7022.18	15.191	3581.64	10.22	-2084.46	16.43	-15.6068
	15.2	7014.18	15.2	3579.64	10.225	-2086.46	16.44	-15.6108
	15.209	7008.18	15.209	3577.64	10.23	-2085.46	16.45	-15.6128
	15.218	7001.18	15.218	3572.64	10.235	-2082.46	16.46	-15.6138
	15.227	6995.18	15.227	3566.64	10.24	-2077.46	16.47	-15.6145
	15.236	6994.18	15.236	3565.64	10.245	-2071.46	16.48	-15.615
	15.245	6991.18	15.245	3562.64	10.25	-2066.46	16.49	-15.6154
	15.254	6991.18	15.254	3564.64	10.255	-2061.46	16.5	-15.6157
	15.263	6995.18	15.263	3567.64	10.26	-2059.46	16.51	-15.6159
	15.272	6998.18	15.272	3568.64	10.265	-2058.46	16.52	-15.6161
	15.281	7004.18	15.281	3568.64	10.27	-2059.46	16.53	-15.6162
	15.29	7009.18	15.29	3565.64	10.275	-2061.46	16.54	-15.6163
	15.299	7010.18	15.299	3565.64	10.28	-2063.46	16.55	-15.6164
	15.308	7010.18	15.308	3562.64	10.285	-2065.46	16.56	-15.6165
	15.317	7009.18	15.317	3559.64	10.29	-2067.46	16.57	-15.6166
	15.326	7005.18	15.326	3556.64	10.295	-2067.46	16.58	-15.6167
	15.335	7002.18	15.335	3554.64	10.3	-2066.46	16.59	-15.6167
	15.344	6998.18	15.344	3555.64	10.305	-2064.46	16.6	-15.6168
	15.353	6994.18	15.353	3556.64	10.31	-2061.46	16.61	-15.6168
	15.362	6993.18	15.362	3560.64	10.315	-2057.46	16.62	-15.6169
	15.371	6994.18	15.371	3561.64	10.32	-2053.46	16.63	-15.6169
	15.38	6996.18	15.38	3560.64	10.325	-2050.46	16.64	-15.6169
	15.389	6999.18	15.389	3560.64	10.33	-2048.46	16.65	-15.617
	15.398	7000.18	15.398	3558.64	10.335	-2047.46	16.66	-15.617
	15.407	7002.18	15.407	3555.64	10.34	-2047.46	16.67	-15.617
	15.416	7004.18	15.416	3555.64	10.345	-2047.46	16.68	-15.617
	15.425	7006.18	15.425	3554.64	10.35	-2049.46	16.69	-15.6171
	15.434	7007.18	15.434	3554.64	10.355	-2050.46	16.7	-15.6171
	15.443	7011.18	15.443	3555.64	10.36	-2050.46	16.71	-15.6171
	15.452	7016.18	15.452	3558.64	10.365	-2050.46	16.72	-15.6171
	15.461	7020.18	15.461	3559.64	10.37	-2049.46	16.73	-15.6171
	15.47	7024.18	15.47	3562.64	10.375	-2048.46	16.74	-15.6171
	15.479	7021.18	15.479	3564.64	10.38	-2047.46	16.75	-15.6171
	15.488	7012.18	15.488	3566.64	10.385	-2046.46	16.76	-15.6172
	15.497	7005.18	15.497	3565.64	10.39	-2045.46	16.77	-15.6172
	15.506	6997.18	15.506	3566.64	10.395	-2045.46	16.78	-15.6172
	15.515	6992.18	15.515	3567.64	10.4	-2046.46	16.79	-15.6173
	15.524	6994.18	15.524	3569.64	10.405	-2046.46	16.8	-15.6173
	15.533	6996.18	15.533	3573.64	10.41	-2048.46	16.81	-15.6173
	15.542	7004.18	15.542	3574.64	10.415	-2048.46	16.82	-15.6173
	15.551	7011.18	15.551	3573.64	10.42	-2047.46	16.83	-15.6173
	15.56	7014.18	15.56	3572.64	10.425	-2046.46	16.84	-15.6173
	15.569	7016.18	15.569	3567.64	10.43	-2046.46	16.85	-15.6173
	15.578	7014.18	15.578	3558.64	10.435	-2043.46	16.86	-15.6173
	15.587	7011.18	15.587	3550.64	10.44	-2041.46	16.87	-15.6173
	15.596	7009.18	15.596	3544.64	10.445	-2041.46	16.88	-15.6173
	15.605	7009.18	15.605	3546.64	10.45	-2043.46	16.89	-15.6173
	15.614	7012.18	15.614	3552.64	10.455	-2046.46	16.9	-15.6173
	15.623	7016.18	15.623	3562.64	10.46	-2052.46	16.91	-15.6173
	15.632	7019.18	15.632	3572.64	10.465	-2059.46	16.92	-15.6173
	15.641	7021.18	15.641	3578.64	10.47	-2067.46	16.93	-15.6173
	15.65	7020.18	15.65	3578.64	10.475	-2074.46	16.94	-15.6173
	15.659	7013.18	15.659	3575.64	10.48	-2079.46	16.95	-15.6173
	15.668	7005.18	15.668	3566.64	10.485	-2081.46	16.96	-15.6173
	15.677	6997.18	15.677	3557.64	10.49	-2080.46	16.97	-15.6173
	15.686	6992.18	15.686	3550.64	10.495	-2076.46	16.98	-15.6173
	15.695	6990.18	15.695	3547.64	10.5	-2069.46	16.99	-15.6173
	15.704	6993.18	15.704	3548.64	10.505	-2061.46	17	-15.6173
	15.713	6999.18	15.713	3552.64	10.51	-2052.46	17.01	-15.6173
	15.722	7006.18	15.722	3552.64	10.515	-2043.46	17.02	-15.6173
	15.731	7014.18	15.731	3553.64	10.52	-2036.46	17.03	-15.6173
	15.74	7019.18	15.74	3555.64	10.525	-2032.46	17.04	-15.6173
	15.749	7022.18	15.749	3559.64	10.53	-2029.46	17.05	-15.6173
	15.758	7024.18	15.758	3561.64	10.535	-2029.46	17.06	-15.6173
	15.767	7025.18	15.767	3563.64	10.54	-2029.46	17.07	-15.6173
	15.776	7024.18	15.776	3566.64	10.545	-2030.46	17.08	-15.6173
	15.785	7022.18	15.785	3567.64	10.55	-2031.46	17.09	-15.6173
	15.794	7018.18	15.794	3569.64	10.555	-2032.46	17.1	-15.6173
	15.803	7011.18	15.803	3572.64	10.56	-2032.46	17.11	-15.6173
	15.812	7005.18	15.812	3574.64	10.565	-2030.46	17.12	-15.6173
	15.821	6998.18	15.821	3575.64	10.57	-2028.46	17.13	-15.6173
	15.83	6993.18	15.83	3581.64	10.575	-2026.46	17.14	-15.6173
	15.839	6990.18	15.839	3582.64	10.58	-2022.46	17.15	-15.6173
	15.848	6991.18	15.848	3583.64	10.585	-2019.46	17.16	-15.6173
	15.857	6994.18	15.857	3581.64	10.59	-2019.46	17.17	-15.6173
	15.866	6995.18	15.866	3575.64	10.595	-2020.46	17.18	-15.6173
	15.875	6998.18	15.875	3566.64	10.6	-2023.46	17.19	-15.6173
	15.884	7000.18	15.884	3555.64	10.605	-2029.46	17.2	-15.6173
	15.893	7003.18	15.893	3546.64	10.61	-2038.46	17.21	-15.6173
	15.902	7009.18	15.902	3544.64	10.615	-2049.46	17.22	-15.6173
	15.911	7014.18	15.911	3544.64	10.62	-2061.46	17.23	-15.6173
	15.92	7019.18	15.92	3544.64	10.625	-2072.46	17.24	-15.6173
	15.929	7023.18	15.929	3548.64	10.63	-2081.46	17.25	-15.6173
	15.938	7024.18	15.938	3556.64	10.635	-2087.46	17.26	-15.6173
	15.947	7019.18	15.947	3564.64	10.64	-2089.46	17.27	-15.6173
	15.956	7014.18	15.956	3568.64	10.645	-2086.46	17.28	-15.6173
	15.965	7006.18	15.965	3570.64	10.65	-2080.46	17.29	-15.6173
	15.974	7002.18	15.974	3568.64	10.655	-2070.46	17.3	-15.6173
	15.983	7002.18	15.983	3566.64	10.66	-2060.46	17.31	-15.6173
	15.992	7007.18	15.992	3563.64	10.665	-2050.46	17.32	-15.6173
	16.001	7013.18	16.001	3562.64	10.67	-2041.46	17.33	-15.6173
	16.01	7019.18	16.01	3563.64	10.675	-2036.46	17.34	-15.6173
	16.019	7024.18	16.019	3566.64	10.68	-2034.46	17.35	-15.6173
	16.028	7023.18	16.028	3569.64	10.685	-2035.46	17.36	-15.6173
	16.037	7019.18	16.037	3570.64	10.69	-2038.46	17.37	-15.6173
	16.046	7012.18	16.046	3570.64	10.695	-2043.46	17.38	-15.6173
	16.055	7003.18	16.055	3570.64	10.7	-2047.46	17.39	-15.6173
	16.064	6999.18	16.064	3570.64	10.705	-2051.46	17.4	-15.6173
	16.073	6999.18	16.073	3568.64	10.71	-2053.46	17.41	-15.6173
	16.082	7003.18	16.082	3566.64	10.715	-2053.46	17.42	-15.6173
	16.091	7012.18	16.091	3563.64	10.72	-2049.46	17.43	-15.6173
	16.1	7023.18	16.1	3559.64	10.725	-2046.46	17.44	-15.6173
	16.109	7033.18	16.109	3555.64	10.73	-2042.46	17.45	-15.6173
	16.118	7036.18	16.118	3553.64	10.735	-2038.46	17.46	-15.6173
	16.127	7034.18	16.127	3549.64	10.74	-2035.46	17.47	-15.6173
	16.136	7027.18	16.136	3550.64	10.745	-2035.46	17.48	-15.6173
	16.145	7019.18	16.145	3554.64	10.75	-2035.46	17.49	-15.6173
	16.154	7013.18	16.154	3560.64	10.755	-2038.46	17.5	-15.6173
	16.163	7009.18	16.163	3567.64	10.76	-2041.46	17.51	-15.6173
	16.172	7010.18	16.172	3574.64	10.765	-2046.46	17.52	-15.6173
	16.181	7014.18	16.181	3579.64	10.77	-2051.46	17.53	-15.6173
	16.19	7019.18	16.19	3582.64	10.775	-2057.46	17.54	-15.6173
	16.199	7022.18	16.199	3583.64	10.78	-2065.46	17.55	-15.6173
	16.208	7022.18	16.208	3581.64	10.785	-2070.46	17.56	-15.6173
	16.217	7017.18	16.217	3576.64	10.79	-2076.46	17.57	-15.6173
	16.226	7010.18	16.226	3571.64	10.795	-2080.46	17.58	-15.6173
	16.235	7003.18	16.235	3567.64	10.8	-2084.46	17.59	-15.6173
	16.244	6997.18	16.244	3564.64	10.805	-2085.46	17.6	-15.6173
	16.253	6993.18	16.253	3564.64	10.81	-2084.46	17.61	-15.6173
	16.262	6994.18	16.262	3564.64	10.815	-2080.46	17.62	-15.6173
	16.271	6998.18	16.271	3567.64	10.82	-2076.46	17.63	-15.6173
	16.28	7003.18	16.28	3573.64	10.825	-2069.46	17.64	-15.6173
	16.289	7011.18	16.289	3579.64	10.83	-2063.46	17.65	-15.6173
	16.298	7016.18	16.298	3579.64	10.835	-2055.46	17.66	-15.6173
	16.307	7018.18	16.307	3579.64	10.84	-2050.46	17.67	-15.6173
	16.316	7016.18	16.316	3575.64	10.845	-2044.46	17.68	-15.6173
	16.325	7013.18	16.325	3567.64	10.85	-2040.46	17.69	-15.6173
	16.334	7008.18	16.334	3556.64	10.855	-2037.46	17.7	-15.6173
	16.343	7006.18	16.343	3544.64	10.86	-2035.46	17.71	-15.6173
	16.352	7005.18	16.352	3544.64	10.865	-2033.46	17.72	-15.6172
	16.361	7007.18	16.361	3544.64	10.87	-2031.46	17.73	-15.6172
	16.37	7010.18	16.37	3544.64	10.875	-2029.46	17.74	-15.6171
	16.379	7015.18	16.379	3546.64	10.88	-2028.46	17.75	-15.6171
	16.388	7017.18	16.388	3555.64	10.885	-2026.46	17.76	-15.6171
	16.397	7015.18	16.397	3560.64	10.89	-2027.46	17.77	-15.617
	16.406	7009.18	16.406	3564.64	10.895	-2027.46	17.78	-15.617
	16.415	7005.18	16.415	3566.64	10.9	-2029.46	17.79	-15.617
	16.424	6999.18	16.424	3566.64	10.905	-2031.46	17.8	-15.6169
	16.433	6997.18	16.433	3564.64	10.91	-2034.46	17.81	-15.6169
	16.442	7000.18	16.442	3564.64	10.915	-2035.46	17.82	-15.6169
	16.451	7004.18	16.451	3567.64	10.92	-2036.46	17.83	-15.6169
	16.46	7010.18	16.46	3570.64	10.925	-2035.46	17.84	-15.6168
	16.469	7020.18	16.469	3571.64	10.93	-2034.46	17.85	-15.6168
	16.478	7028.18	16.478	3572.64	10.935	-2032.46	17.86	-15.6168
	16.487	7031.18	16.487	3569.64	10.94	-2030.46	17.87	-15.6167
	16.496	7031.18	16.496	3563.64	10.945	-2027.46	17.88	-15.6167
	16.505	7026.18	16.505	3554.64	10.95	-2026.46	17.89	-15.6166
	16.514	7016.18	16.514	3550.64	10.955	-2027.46	17.9	-15.6166
	16.523	7008.18	16.523	3548.64	10.96	-2028.46	17.91	-15.6165
	16.532	7002.18	16.532	3553.64	10.965	-2031.46	17.92	-15.6165
	16.541	6995.18	16.541	3560.64	10.97	-2034.46	17.93	-15.6164
	16.55	6992.18	16.55	3567.64	10.975	-2038.46	17.94	-15.6163
	16.559	6995.18	16.559	3574.64	10.98	-2041.46	17.95	-15.6162
	16.568	6996.18	16.568	3579.64	10.985	-2040.46	17.96	-15.6161
	16.577	6998.18	16.577	3580.64	10.99	-2038.46	17.97	-15.6159
	16.586	7000.18	16.586	3576.64	10.995	-2034.46	17.98	-15.6158
	16.595	6995.18	16.595	3572.64	11	-2028.46	17.99	-15.6156
	16.604	6990.18	16.604	3568.64	11.005	-2020.46	18	-15.6153
	16.613	6990.18	16.613	3565.64	11.01	-2014.46	18.01	-15.6151
	16.622	6990.18	16.622	3564.64	11.015	-2008.46	18.02	-15.6148
	16.631	6995.18	16.631	3563.64	11.02	-2005.46	18.03	-15.6143
	16.64	7002.18	16.64	3562.64	11.025	-2005.46	18.04	-15.6138
	16.649	7012.18	16.649	3562.64	11.03	-2008.46	18.05	-15.6132
	16.658	7020.18	16.658	3562.64	11.035	-2011.46	18.06	-15.6123
	16.667	7027.18	16.667	3563.64	11.04	-2016.46	18.07	-15.6112
	16.676	7026.18	16.676	3563.64	11.045	-2022.46	18.08	-15.6095
	16.685	7017.18	16.685	3561.64	11.05	-2023.46	18.09	-15.6065
	16.694	7009.18	16.694	3561.64	11.055	-2025.46	18.1	-15.6005
	16.703	7002.18	16.703	3561.64	11.06	-2023.46	18.11	-15.5871
	16.712	6995.18	16.712	3561.64	11.065	-2021.46	18.12	-15.5606
	16.721	6993.18	16.721	3561.64	11.07	-2018.46	18.13	-15.5182
	16.73	6995.18	16.73	3561.64	11.075	-2013.46	18.14	-15.4689
	16.739	6998.18	16.739	3560.64	11.08	-2010.46	18.15	-15.4397
	16.748	7004.18	16.748	3558.64	11.085	-2009.46	18.16	-15.4522
	16.757	7009.18	16.757	3558.64	11.09	-2010.46	18.17	-15.4825
	16.766	7012.18	16.766	3558.64	11.095	-2012.46	18.18	-15.5019
	16.775	7013.18	16.775	3557.64	11.1	-2017.46	18.19	-15.5083
	16.784	7012.18	16.784	3556.64	11.105	-2022.46	18.2	-15.5198
	16.793	7010.18	16.793	3558.64	11.11	-2028.46	18.21	-15.5447
	16.802	7006.18	16.802	3561.64	11.115	-2032.46	18.22	-15.5713
	16.811	7002.18	16.811	3565.64	11.12	-2033.46	18.23	-15.5909
	16.82	6997.18	16.82	3568.64	11.125	-2032.46	18.24	-15.6022
	16.829	6992.18	16.829	3574.64	11.13	-2024.46	18.25	-15.6078
	16.838	6990.18	16.838	3578.64	11.135	-2016.46	18.26	-15.6105
	16.847	6991.18	16.847	3580.64	11.14	-2003.46	18.27	-15.612
	16.856	6996.18	16.856	3581.64	11.145	-1988.46	18.28	-15.6129
	16.865	7002.18	16.865	3578.64	11.15	-1974.46	18.29	-15.6137
	16.874	7010.18	16.874	3569.64	11.155	-1962.46	18.3	-15.6142
	16.883	7016.18	16.883	3559.64	11.16	-1952.46	18.31	-15.6147
	16.892	7020.18	16.892	3550.64	11.165	-1946.46	18.32	-15.615
	16.901	7018.18	16.901	3546.64	11.17	-1946.46	18.33	-15.6153
	16.91	7013.18	16.91	3544.64	11.175	-1948.46	18.34	-15.6155
	16.919	7005.18	16.919	3547.64	11.18	-1954.46	18.35	-15.6157
	16.928	6997.18	16.928	3555.64	11.185	-1961.46	18.36	-15.6159
	16.937	6992.18	16.937	3563.64	11.19	-1967.46	18.37	-15.616
	16.946	6993.18	16.946	3570.64	11.195	-1973.46	18.38	-15.6162
	16.955	6998.18	16.955	3572.64	11.2	-1975.46	18.39	-15.6163
	16.964	7004.18	16.964	3567.64	11.205	-1973.46	18.4	-15.6164
	16.973	7008.18	16.973	3559.64	11.21	-1970.46	18.41	-15.6164
	16.982	7012.18	16.982	3552.64	11.215	-1966.46	18.42	-15.6165
	16.991	7009.18	16.991	3545.64	11.22	-1960.46	18.43	-15.6166
	17	7003.18	17	3544.64	11.225	-1957.46	18.44	-15.6166
	17.009	6995.18	17.009	3548.64	11.23	-1958.46	18.45	-15.6167
	17.018	6990.18	17.018	3554.64	11.235	-1960.46	18.46	-15.6167
	17.027	6987.18	17.027	3559.64	11.24	-1966.46	18.47	-15.6168
	17.036	6991.18	17.036	3562.64	11.245	-1973.46	18.48	-15.6168
	17.045	6998.18	17.045	3563.64	11.25	-1985.46	18.49	-15.6168
	17.054	7005.18	17.054	3560.64	11.255	-1994.46	18.5	-15.6169
	17.063	7013.18	17.063	3557.64	11.26	-2003.46	18.51	-15.6169
	17.072	7019.18	17.072	3558.64	11.265	-2011.46	18.52	-15.6169
	17.081	7022.18	17.081	3558.64	11.27	-2016.46	18.53	-15.6169
	17.09	7020.18	17.09	3558.64	11.275	-2018.46	18.54	-15.617
	17.099	7017.18	17.099	3559.64	11.28	-2019.46	18.55	-15.617
	17.108	7012.18	17.108	3561.64	11.285	-2018.46	18.56	-15.617
	17.117	7008.18	17.117	3557.64	11.29	-2015.46	18.57	-15.617
	17.126	7003.18	17.126	3551.64	11.295	-2012.46	18.58	-15.6171
	17.135	6999.18	17.135	3544.64	11.3	-2009.46	18.59	-15.6172
	17.144	6994.18	17.144	3544.64	11.305	-2006.46	18.6	-15.6172
	17.153	6993.18	17.153	3544.64	11.31	-2004.46	18.61	-15.6172
	17.162	6994.18	17.162	3544.64	11.315	-2002.46	18.62	-15.6173
	17.171	6994.18	17.171	3544.64	11.32	-2001.46	18.63	-15.6173
	17.18	6996.18	17.18	3554.64	11.325	-2002.46	18.64	-15.6173
	17.189	7002.18	17.189	3554.64	11.33	-2002.46	18.65	-15.6173
	17.198	7008.18	17.198	3561.64	11.335	-2004.46	18.66	-15.6173
	17.207	7013.18	17.207	3569.64	11.34	-2005.46	18.67	-15.6173
	17.216	7017.18	17.216	3573.64	11.345	-2008.46	18.68	-15.6173
	17.225	7016.18	17.225	3577.64	11.35	-2011.46	18.69	-15.6173
	17.234	7013.18	17.234	3574.64	11.355	-2013.46	18.7	-15.6173
	17.243	7010.18	17.243	3571.64	11.36	-2017.46	18.71	-15.6173
	17.252	7004.18	17.252	3565.64	11.365	-2018.46	18.72	-15.6173
	17.261	6999.18	17.261	3560.64	11.37	-2021.46	18.73	-15.6173
	17.27	6997.18	17.27	3552.64	11.375	-2024.46	18.74	-15.6173
	17.279	6998.18	17.279	3548.64	11.38	-2024.46	18.75	-15.6173
	17.288	7000.18	17.288	3545.64	11.385	-2027.46	18.76	-15.6173
	17.297	7001.18	17.297	3548.64	11.39	-2028.46	18.77	-15.6173
	17.306	7003.18	17.306	3548.64	11.395	-2032.46	18.78	-15.6173
	17.315	7002.18	17.315	3553.64	11.4	-2033.46	18.79	-15.6173
	17.324	7001.18	17.324	3561.64	11.405	-2036.46	18.8	-15.6173
	17.333	7002.18	17.333	3569.64	11.41	-2040.46	18.81	-15.6173
	17.342	7003.18	17.342	3576.64	11.415	-2040.46	18.82	-15.6173
	17.351	7006.18	17.351	3578.64	11.42	-2041.46	18.83	-15.6173
	17.36	7009.18	17.36	3579.64	11.425	-2041.46	18.84	-15.6173
	17.369	7012.18	17.369	3576.64	11.43	-2041.46	18.85	-15.6173
	17.378	7013.18	17.378	3572.64	11.435	-2039.46	18.86	-15.6173
	17.387	7008.18	17.387	3567.64	11.44	-2039.46	18.87	-15.6173
	17.396	7003.18	17.396	3565.64	11.445	-2039.46	18.88	-15.6173
	17.405	6997.18	17.405	3563.64	11.45	-2039.46	18.89	-15.6173
	17.414	6994.18	17.414	3560.64	11.455	-2038.46	18.9	-15.6173
	17.423	6991.18	17.423	3558.64	11.46	-2038.46	18.91	-15.6173
	17.432	6992.18	17.432	3554.64	11.465	-2036.46	18.92	-15.6173
	17.441	6996.18	17.441	3552.64	11.47	-2034.46	18.93	-15.6173
	17.45	6999.18	17.45	3552.64	11.475	-2031.46	18.94	-15.6173
	17.459	7000.18	17.459	3552.64	11.48	-2030.46	18.95	-15.6173
	17.468	6999.18	17.468	3556.64	11.485	-2028.46	18.96	-15.6173
	17.477	6999.18	17.477	3560.64	11.49	-2027.46	18.97	-15.6173
	17.486	6999.18	17.486	3566.64	11.495	-2026.46	18.98	-15.6173
	17.495	6997.18	17.495	3572.64	11.5	-2028.46	18.99	-15.6173
	17.504	6996.18	17.504	3574.64	11.505	-2029.46	19	-15.6173
	17.513	6994.18	17.513	3571.64	11.51	-2031.46	19.01	-15.6173
	17.522	6991.18	17.522	3568.64	11.515	-2033.46	19.02	-15.6173
	17.531	6988.18	17.531	3562.64	11.52	-2036.46	19.03	-15.6173
	17.54	6987.18	17.54	3556.64	11.525	-2038.46	19.04	-15.6173
	17.549	6987.18	17.549	3553.64	11.53	-2039.46	19.05	-15.6173
	17.558	6989.18	17.558	3550.64	11.535	-2042.46	19.06	-15.6173
	17.567	6996.18	17.567	3549.64	11.54	-2045.46	19.07	-15.6173
	17.576	7002.18	17.576	3551.64	11.545	-2050.46	19.08	-15.6173
	17.585	7006.18	17.585	3552.64	11.55	-2054.46	19.09	-15.6173
	17.594	7006.18	17.594	3551.64	11.555	-2061.46	19.1	-15.6173
	17.603	7004.18	17.603	3551.64	11.56	-2066.46	19.11	-15.6173
	17.612	6999.18	17.612	3552.64	11.565	-2070.46	19.12	-15.6173
	17.621	6995.18	17.621	3553.64	11.57	-2073.46	19.13	-15.6173
	17.63	6993.18	17.63	3554.64	11.575	-2074.46	19.14	-15.6173
	17.639	6992.18	17.639	3556.64	11.58	-2071.46	19.15	-15.6173
	17.648	6995.18	17.648	3558.64	11.585	-2067.46	19.16	-15.6173
	17.657	7002.18	17.657	3559.64	11.59	-2060.46	19.17	-15.6173
	17.666	7009.18	17.666	3559.64	11.595	-2052.46	19.18	-15.6173
	17.675	7013.18	17.675	3560.64	11.6	-2040.46	19.19	-15.6173
	17.684	7016.18	17.684	3559.64	11.605	-2030.46	19.2	-15.6173
	17.693	7016.18	17.693	3556.64	11.61	-2022.46	19.21	-15.6173
	17.702	7013.18	17.702	3552.64	11.615	-2015.46	19.22	-15.6173
	17.711	7010.18	17.711	3549.64	11.62	-2011.46	19.23	-15.6173
	17.72	7008.18	17.72	3547.64	11.625	-2009.46	19.24	-15.6173
	17.729	7006.18	17.729	3546.64	11.63	-2013.46	19.25	-15.6173
	17.738	7007.18	17.738	3549.64	11.635	-2018.46	19.26	-15.6173
	17.747	7012.18	17.747	3554.64	11.64	-2024.46	19.27	-15.6173
	17.756	7014.18	17.756	3557.64	11.645	-2031.46	19.28	-15.6173
	17.765	7016.18	17.765	3557.64	11.65	-2037.46	19.29	-15.6173
	17.774	7016.18	17.774	3557.64	11.655	-2041.46	19.3	-15.6173
	17.783	7009.18	17.783	3556.64	11.66	-2043.46	19.31	-15.6173
	17.792	7000.18	17.792	3554.64	11.665	-2044.46	19.32	-15.6173
	17.801	6991.18	17.801	3552.64	11.67	-2041.46	19.33	-15.6173
	17.81	6987.18	17.81	3552.64	11.675	-2038.46	19.34	-15.6173
	17.819	6987.18	17.819	3552.64	11.68	-2035.46	19.35	-15.6173
	17.828	6991.18	17.828	3555.64	11.685	-2033.46	19.36	-15.6173
	17.837	7003.18	17.837	3560.64	11.69	-2034.46	19.37	-15.6173
	17.846	7015.18	17.846	3566.64	11.695	-2037.46	19.38	-15.6173
	17.855	7026.18	17.855	3573.64	11.7	-2044.46	19.39	-15.6173
	17.864	7029.18	17.864	3575.64	11.705	-2053.46	19.4	-15.6173
	17.873	7028.18	17.873	3571.64	11.71	-2064.46	19.41	-15.6173
	17.882	7019.18	17.882	3564.64	11.715	-2075.46	19.42	-15.6173
	17.891	7006.18	17.891	3556.64	11.72	-2085.46	19.43	-15.6173
	17.9	6996.18	17.9	3547.64	11.725	-2091.46	19.44	-15.6173
	17.909	6989.18	17.909	3544.64	11.73	-2093.46	19.45	-15.6173
	17.918	6988.18	17.918	3544.64	11.735	-2092.46	19.46	-15.6173
	17.927	6989.18	17.927	3548.64	11.74	-2085.46	19.47	-15.6173
	17.936	6995.18	17.936	3556.64	11.745	-2076.46	19.48	-15.6173
	17.945	6998.18	17.945	3567.64	11.75	-2065.46	19.49	-15.6173
	17.954	7002.18	17.954	3572.64	11.755	-2054.46	19.5	-15.6172
	17.963	7005.18	17.963	3574.64	11.76	-2046.46	19.51	-15.6172
	17.972	7007.18	17.972	3572.64	11.765	-2037.46	19.52	-15.6172
	17.981	7007.18	17.981	3567.64	11.77	-2034.46	19.53	-15.6172
	17.99	7009.18	17.99	3557.64	11.775	-2033.46	19.54	-15.6172
	17.999	7013.18	17.999	3551.64	11.78	-2033.46	19.55	-15.6172
	18.008	7014.18	18.008	3548.64	11.785	-2035.46	19.56	-15.6172
	18.017	7013.18	18.017	3547.64	11.79	-2038.46	19.57	-15.6172
	18.026	7011.18	18.026	3550.64	11.795	-2043.46	19.58	-15.6172
	18.035	7006.18	18.035	3557.64	11.8	-2045.46	19.59	-15.6171
	18.044	7003.18	18.044	3560.64	11.805	-2046.46	19.6	-15.6171
	18.053	7003.18	18.053	3561.64	11.81	-2049.46	19.61	-15.6171
	18.062	7004.18	18.062	3564.64	11.815	-2049.46	19.62	-15.6171
	18.071	7008.18	18.071	3564.64	11.82	-2051.46	19.63	-15.617
	18.08	7010.18	18.08	3564.64	11.825	-2051.46	19.64	-15.617
	18.089	7012.18	18.089	3560.64	11.83	-2054.46	19.65	-15.617
	18.098	7007.18	18.098	3560.64	11.835	-2058.46	19.66	-15.6169
	18.107	7000.18	18.107	3562.64	11.84	-2062.46	19.67	-15.6168
	18.116	6992.18	18.116	3563.64	11.845	-2068.46	19.68	-15.6168
	18.125	6987.18	18.125	3565.64	11.85	-2074.46	19.69	-15.6166
	18.134	6987.18	18.134	3566.64	11.855	-2081.46	19.7	-15.6165
	18.143	6993.18	18.143	3567.64	11.86	-2086.46	19.71	-15.6163
	18.152	7003.18	18.152	3563.64	11.865	-2090.46	19.72	-15.6161
	18.161	7013.18	18.161	3558.64	11.87	-2090.46	19.73	-15.6157
	18.17	7017.18	18.17	3553.64	11.875	-2089.46	19.74	-15.6149
	18.179	7020.18	18.179	3551.64	11.88	-2084.46	19.75	-15.6131
	18.188	7016.18	18.188	3548.64	11.885	-2076.46	19.76	-15.6095
	18.197	7010.18	18.197	3549.64	11.89	-2066.46	19.77	-15.6031
	18.206	7006.18	18.206	3550.64	11.895	-2055.46	19.78	-15.5945
	18.215	7006.18	18.215	3554.64	11.9	-2043.46	19.79	-15.5873
	18.224	7011.18	18.224	3555.64	11.905	-2031.46	19.8	-15.5868
	18.233	7018.18	18.233	3555.64	11.91	-2022.46	19.81	-15.5921
	18.242	7024.18	18.242	3555.64	11.915	-2015.46	19.82	-15.5972
	18.251	7027.18	18.251	3557.64	11.92	-2011.46	19.83	-15.5991
	18.26	7024.18	18.26	3556.64	11.925	-2009.46	19.84	-15.5991
	18.269	7016.18	18.269	3553.64	11.93	-2010.46	19.85	-15.601
	18.278	7006.18	18.278	3553.64	11.935	-2013.46	19.86	-15.6053
	18.287	6997.18	18.287	3553.64	11.94	-2015.46	19.87	-15.6098
	18.296	6993.18	18.296	3554.64	11.945	-2018.46	19.88	-15.613
	18.305	6992.18	18.305	3558.64	11.95	-2021.46	19.89	-15.6149
	18.314	6997.18	18.314	3563.64	11.955	-2022.46	19.9	-15.6158
	18.323	7001.18	18.323	3567.64	11.96	-2024.46	19.91	-15.6162
	18.332	7007.18	18.332	3570.64	11.965	-2024.46	19.92	-15.6164
	18.341	7014.18	18.341	3574.64	11.97	-2026.46	19.93	-15.6166
	18.35	7017.18	18.35	3571.64	11.975	-2030.46	19.94	-15.6167
	18.359	7018.18	18.359	3568.64	11.98	-2032.46	19.95	-15.6168
	18.368	7018.18	18.368	3566.64	11.985	-2037.46	19.96	-15.6169
	18.377	7016.18	18.377	3565.64	11.99	-2040.46	19.97	-15.6169
	18.386	7010.18	18.386	3562.64	11.995	-2044.46	19.98	-15.617
	18.395	7007.18	18.395	3564.64	12	-2046.46	19.99	-15.617
	18.404	7001.18	18.404	3563.64	12.005	-2046.46	20	-15.6171
	18.413	6998.18	18.413	3562.64	12.01	-2044.46	20.01	-15.6171
	18.422	6996.18	18.422	3559.64	12.015	-2041.46	20.02	-15.6171
	18.431	7001.18	18.431	3556.64	12.02	-2037.46	20.03	-15.6171
	18.44	7004.18	18.44	3552.64	12.025	-2031.46	20.04	-15.6172
	18.449	7009.18	18.449	3551.64	12.03	-2027.46	20.05	-15.6172
	18.458	7014.18	18.458	3551.64	12.035	-2024.46	20.06	-15.6172
	18.467	7016.18	18.467	3556.64	12.04	-2023.46	20.07	-15.6172
	18.476	7016.18	18.476	3559.64	12.045	-2023.46	20.08	-15.6172
	18.485	7014.18	18.485	3565.64	12.05	-2024.46	20.09	-15.6172
	18.494	7013.18	18.494	3566.64	12.055	-2028.46	20.1	-15.6172
	18.503	7011.18	18.503	3567.64	12.06	-2031.46	20.11	-15.6172
	18.512	7010.18	18.512	3566.64	12.065	-2035.46	20.12	-15.6172
	18.521	7015.18	18.521	3566.64	12.07	-2036.46	20.13	-15.6173
	18.53	7017.18	18.53	3565.64	12.075	-2038.46	20.14	-15.6173
	18.539	7018.18	18.539	3564.64	12.08	-2040.46	20.15	-15.6173
	18.548	7016.18	18.548	3565.64	12.085	-2042.46	20.16	-15.6173
	18.557	7013.18	18.557	3564.64	12.09	-2045.46	20.17	-15.6173
	18.566	7008.18	18.566	3563.64	12.095	-2048.46	20.18	-15.6173
	18.575	7003.18	18.575	3562.64	12.1	-2053.46	20.19	-15.6173
	18.584	6998.18	18.584	3559.64	12.105	-2059.46	20.2	-15.6173
	18.593	6993.18	18.593	3553.64	12.11	-2066.46	20.21	-15.6173
	18.602	6989.18	18.602	3550.64	12.115	-2072.46	20.22	-15.6173
	18.611	6991.18	18.611	3549.64	12.12	-2078.46	20.23	-15.6173
	18.62	6993.18	18.62	3548.64	12.125	-2080.46	20.24	-15.6173
	18.629	6995.18	18.629	3551.64	12.13	-2082.46	20.25	-15.6173
	18.638	6999.18	18.638	3557.64	12.135	-2080.46	20.26	-15.6173
	18.647	7002.18	18.647	3563.64	12.14	-2075.46	20.27	-15.6173
	18.656	7005.18	18.656	3568.64	12.145	-2071.46	20.28	-15.6173
	18.665	7008.18	18.665	3571.64	12.15	-2064.46	20.29	-15.6173
	18.674	7007.18	18.674	3570.64	12.155	-2060.46	20.3	-15.6173
	18.683	7003.18	18.683	3564.64	12.16	-2055.46	20.31	-15.6173
	18.692	7001.18	18.692	3556.64	12.165	-2053.46	20.32	-15.6173
	18.701	7000.18	18.701	3548.64	12.17	-2054.46	20.33	-15.6173
	18.71	6999.18	18.71	3544.64	12.175	-2057.46	20.34	-15.6173
	18.719	7002.18	18.719	3544.64	12.18	-2062.46	20.35	-15.6173
	18.728	7006.18	18.728	3544.64	12.185	-2066.46	20.36	-15.6173
	18.737	7013.18	18.737	3549.64	12.19	-2072.46	20.37	-15.6173
	18.746	7021.18	18.746	3554.64	12.195	-2076.46	20.38	-15.6172
	18.755	7025.18	18.755	3558.64	12.2	-2080.46	20.39	-15.617
	18.764	7021.18	18.764	3561.64	12.205	-2081.46	20.4	-15.6169
	18.773	7016.18	18.773	3563.64	12.21	-2079.46	20.41	-15.6169
	18.782	7010.18	18.782	3559.64	12.215	-2077.46	20.42	-15.6169
	18.791	7003.18	18.791	3554.64	12.22	-2073.46	20.43	-15.6168
	18.8	6996.18	18.8	3552.64	12.225	-2069.46	20.44	-15.6167
	18.809	6998.18	18.809	3552.64	12.23	-2066.46	20.45	-15.6166
	18.818	7002.18	18.818	3556.64	12.235	-2063.46	20.46	-15.6166
	18.827	7009.18	18.827	3559.64	12.24	-2062.46	20.47	-15.6165
	18.836	7014.18	18.836	3561.64	12.245	-2061.46	20.48	-15.6165
	18.845	7018.18	18.845	3560.64	12.25	-2061.46	20.49	-15.6164
	18.854	7016.18	18.854	3560.64	12.255	-2063.46	20.5	-15.6164
	18.863	7017.18	18.863	3557.64	12.26	-2064.46	20.51	-15.6163
	18.872	7015.18	18.872	3554.64	12.265	-2064.46	20.52	-15.6163
	18.881	7016.18	18.881	3551.64	12.27	-2065.46	20.53	-15.6162
	18.89	7015.18	18.89	3550.64	12.275	-2064.46	20.54	-15.6161
	18.899	7017.18	18.899	3549.64	12.28	-2062.46	20.55	-15.616
	18.908	7018.18	18.908	3547.64	12.285	-2061.46	20.56	-15.6159
	18.917	7017.18	18.917	3548.64	12.29	-2060.46	20.57	-15.6158
	18.926	7011.18	18.926	3549.64	12.295	-2059.46	20.58	-15.6157
	18.935	7006.18	18.935	3550.64	12.3	-2059.46	20.59	-15.6156
	18.944	7003.18	18.944	3555.64	12.305	-2059.46	20.6	-15.6154
	18.953	7002.18	18.953	3559.64	12.31	-2060.46	20.61	-15.6152
	18.962	7002.18	18.962	3562.64	12.315	-2060.46	20.62	-15.615
	18.971	7006.18	18.971	3563.64	12.32	-2061.46	20.63	-15.6148
	18.98	7012.18	18.98	3564.64	12.325	-2062.46	20.64	-15.6145
	18.989	7019.18	18.989	3562.64	12.33	-2062.46	20.65	-15.6142
	18.998	7024.18	18.998	3559.64	12.335	-2063.46	20.66	-15.6138
	19.007	7024.18	19.007	3557.64	12.34	-2064.46	20.67	-15.6134
	19.016	7023.18	19.016	3555.64	12.345	-2067.46	20.68	-15.6129
	19.025	7021.18	19.025	3554.64	12.35	-2069.46	20.69	-15.6122
	19.034	7016.18	19.034	3554.64	12.355	-2072.46	20.7	-15.6114
	19.043	7010.18	19.043	3554.64	12.36	-2076.46	20.71	-15.6104
	19.052	7006.18	19.052	3554.64	12.365	-2082.46	20.72	-15.6091
	19.061	7006.18	19.061	3556.64	12.37	-2086.46	20.73	-15.6075
	19.07	7006.18	19.07	3559.64	12.375	-2091.46	20.74	-15.6052
	19.079	7009.18	19.079	3557.64	12.38	-2095.46	20.75	-15.6019
	19.088	7012.18	19.088	3556.64	12.385	-2098.46	20.76	-15.5963
	19.097	7015.18	19.097	3552.64	12.39	-2099.46	20.77	-15.5848
	19.106	7018.18	19.106	3547.64	12.395	-2097.46	20.78	-15.5595
	19.115	7018.18	19.115	3544.64	12.4	-2093.46	20.79	-15.5093
	19.124	7015.18	19.124	3544.64	12.405	-2088.46	20.8	-15.4285
	19.133	7012.18	19.133	3544.64	12.41	-2082.46	20.81	-15.3325
	19.142	7006.18	19.142	3544.64	12.415	-2074.46	20.82	-15.2716
	19.151	7001.18	19.151	3544.64	12.42	-2067.46	20.83	-15.2942
	19.16	6995.18	19.16	3544.64	12.425	-2059.46	20.84	-15.3627
	19.169	6993.18	19.169	3550.64	12.43	-2054.46	20.85	-15.413
	19.178	6989.18	19.178	3554.64	12.435	-2050.46	20.86	-15.4243
	19.187	6988.18	19.187	3557.64	12.44	-2050.46	20.87	-15.4194
	19.196	6992.18	19.196	3560.64	12.445	-2051.46	20.88	-15.4391
	19.205	6998.18	19.205	3563.64	12.45	-2054.46	20.89	-15.4869
	19.214	7005.18	19.214	3561.64	12.455	-2059.46	20.9	-15.5358
	19.223	7014.18	19.223	3559.64	12.46	-2065.46	20.91	-15.5707
	19.232	7023.18	19.232	3558.64	12.465	-2072.46	20.92	-15.5903
	19.241	7030.18	19.241	3559.64	12.47	-2080.46	20.93	-15.5999
	19.25	7031.18	19.25	3559.64	12.475	-2086.46	20.94	-15.6046
	19.259	7028.18	19.259	3557.64	12.48	-2091.46	20.95	-15.6073
	19.268	7019.18	19.268	3555.64	12.485	-2094.46	20.96	-15.6091
	19.277	7007.18	19.277	3552.64	12.49	-2095.46	20.97	-15.6104
	19.286	6998.18	19.286	3549.64	12.495	-2094.46	20.98	-15.6114
	19.295	6992.18	19.295	3548.64	12.5	-2090.46	20.99	-15.6122
	19.304	6991.18	19.304	3550.64	12.505	-2086.46	21	-15.6129
	19.313	6999.18	19.313	3551.64	12.51	-2080.46	21.01	-15.6134
	19.322	7009.18	19.322	3556.64	12.515	-2074.46	21.02	-15.6139
	19.331	7019.18	19.331	3561.64	12.52	-2071.46	21.03	-15.6142
	19.34	7028.18	19.34	3568.64	12.525	-2068.46	21.04	-15.6145
	19.349	7031.18	19.349	3572.64	12.53	-2067.46	21.05	-15.6148
	19.358	7026.18	19.358	3573.64	12.535	-2068.46	21.06	-15.6151
	19.367	7018.18	19.367	3572.64	12.54	-2071.46	21.07	-15.6152
	19.376	7009.18	19.376	3570.64	12.545	-2075.46	21.08	-15.6154
	19.385	6999.18	19.385	3567.64	12.55	-2080.46	21.09	-15.6156
	19.394	6993.18	19.394	3563.64	12.555	-2082.46	21.1	-15.6157
	19.403	6996.18	19.403	3562.64	12.56	-2082.46	21.11	-15.6158
	19.412	7001.18	19.412	3560.64	12.565	-2081.46	21.12	-15.6159
	19.421	7009.18	19.421	3558.64	12.57	-2077.46	21.13	-15.616
	19.43	7017.18	19.43	3558.64	12.575	-2072.46	21.14	-15.6161
	19.439	7024.18	19.439	3558.64	12.58	-2067.46	21.15	-15.6162
	19.448	7027.18	19.448	3558.64	12.585	-2064.46	21.16	-15.6163
	19.457	7027.18	19.457	3558.64	12.59	-2064.46	21.17	-15.6163
	19.466	7023.18	19.466	3560.64	12.595	-2066.46	21.18	-15.6164
	19.475	7019.18	19.475	3564.64	12.6	-2073.46	21.19	-15.6165
	19.484	7014.18	19.484	3568.64	12.605	-2083.46	21.2	-15.6165
	19.493	7010.18	19.493	3571.64	12.61	-2095.46	21.21	-15.6165
	19.502	7006.18	19.502	3573.64	12.615	-2105.46	21.22	-15.6166
	19.511	7002.18	19.511	3569.64	12.62	-2113.46	21.23	-15.6166
	19.52	7001.18	19.52	3564.64	12.625	-2117.46	21.24	-15.6167
	19.529	6999.18	19.529	3560.64	12.63	-2116.46	21.25	-15.6167
	19.538	7000.18	19.538	3555.64	12.635	-2110.46	21.26	-15.6169
	19.547	7004.18	19.547	3552.64	12.64	-2099.46	21.27	-15.617
	19.556	7008.18	19.556	3553.64	12.645	-2087.46	21.28	-15.6171
	19.565	7013.18	19.565	3556.64	12.65	-2074.46	21.29	-15.6171
	19.574	7019.18	19.574	3560.64	12.655	-2063.46	21.3	-15.6172
	19.583	7022.18	19.583	3564.64	12.66	-2055.46	21.31	-15.6172
	19.592	7020.18	19.592	3566.64	12.665	-2052.46	21.32	-15.6173
	19.601	7019.18	19.601	3563.64	12.67	-2054.46	21.33	-15.6173
	19.61	7014.18	19.61	3560.64	12.675	-2059.46	21.34	-15.6173
	19.619	7007.18	19.619	3555.64	12.68	-2068.46	21.35	-15.6173
	19.628	7003.18	19.628	3552.64	12.685	-2078.46	21.36	-15.6173
	19.637	7001.18	19.637	3549.64	12.69	-2086.46	21.37	-15.6173
	19.646	7002.18	19.646	3549.64	12.695	-2092.46	21.38	-15.6173
	19.655	7008.18	19.655	3549.64	12.7	-2096.46	21.39	-15.6173
	19.664	7018.18	19.664	3550.64	12.705	-2096.46	21.4	-15.6173
	19.673	7022.18	19.673	3552.64	12.71	-2094.46	21.41	-15.6173
	19.682	7025.18	19.682	3555.64	12.715	-2088.46	21.42	-15.6173
	19.691	7025.18	19.691	3558.64	12.72	-2082.46	21.43	-15.6173
	19.7	7020.18	19.7	3559.64	12.725	-2077.46	21.44	-15.6173
	19.709	7009.18	19.709	3559.64	12.73	-2073.46	21.45	-15.6173
	19.718	6999.18	19.718	3559.64	12.735	-2070.46	21.46	-15.6173
	19.727	6990.18	19.727	3559.64	12.74	-2069.46	21.47	-15.6173
	19.736	6987.18	19.736	3562.64	12.745	-2070.46	21.48	-15.6173
	19.745	6987.18	19.745	3565.64	12.75	-2071.46	21.49	-15.6173
	19.754	6989.18	19.754	3566.64	12.755	-2073.46	21.5	-15.6173
	19.763	6993.18	19.763	3567.64	12.76	-2073.46	21.51	-15.6173
	19.772	6999.18	19.772	3566.64	12.765	-2073.46	21.52	-15.6173
	19.781	7004.18	19.781	3565.64	12.77	-2072.46	21.53	-15.6173
	19.79	7008.18	19.79	3560.64	12.775	-2071.46	21.54	-15.6173
	19.799	7012.18	19.799	3552.64	12.78	-2070.46	21.55	-15.6173
	19.808	7017.18	19.808	3545.64	12.785	-2069.46	21.56	-15.6173
	19.817	7020.18	19.817	3544.64	12.79	-2069.46	21.57	-15.6173
	19.826	7022.18	19.826	3546.64	12.795	-2070.46	21.58	-15.6173
	19.835	7022.18	19.835	3551.64	12.8	-2074.46	21.59	-15.6173
	19.844	7020.18	19.844	3559.64	12.805	-2078.46	21.6	-15.6173
	19.853	7014.18	19.853	3568.64	12.81	-2083.46	21.61	-15.6173
	19.862	7007.18	19.862	3574.64	12.815	-2088.46	21.62	-15.6173
	19.871	7001.18	19.871	3577.64	12.82	-2093.46	21.63	-15.6173
	19.88	7000.18	19.88	3573.64	12.825	-2098.46	21.64	-15.6173
	19.889	7001.18	19.889	3566.64	12.83	-2102.46	21.65	-15.6173
	19.898	7005.18	19.898	3556.64	12.835	-2105.46	21.66	-15.6173
	19.907	7014.18	19.907	3551.64	12.84	-2107.46	21.67	-15.6173
	19.916	7022.18	19.916	3548.64	12.845	-2107.46	21.68	-15.6173
	19.925	7027.18	19.925	3551.64	12.85	-2107.46	21.69	-15.6173
	19.934	7028.18	19.934	3557.64	12.855	-2105.46	21.7	-15.6173
	19.943	7025.18	19.943	3568.64	12.86	-2104.46	21.71	-15.6173
	19.952	7017.18	19.952	3579.64	12.865	-2102.46	21.72	-15.6173
	19.961	7005.18	19.961	3588.64	12.87	-2100.46	21.73	-15.6173
	19.97	6994.18	19.97	3591.64	12.875	-2098.46	21.74	-15.6173
	19.979	6987.18	19.979	3590.64	12.88	-2097.46	21.75	-15.6173
	19.988	6987.18	19.988	3582.64	12.885	-2096.46	21.76	-15.6173
	19.997	6987.18	19.997	3574.64	12.89	-2095.46	21.77	-15.6173
	20.006	6987.18	20.006	3564.64	12.895	-2095.46	21.78	-15.6173
	20.015	6992.18	20.015	3557.64	12.9	-2095.46	21.79	-15.6173
	20.024	6999.18	20.024	3550.64	12.905	-2095.46	21.8	-15.6173
	20.033	7008.18	20.033	3548.64	12.91	-2095.46	21.81	-15.6173
	20.042	7012.18	20.042	3549.64	12.915	-2096.46	21.82	-15.6173
	20.051	7018.18	20.051	3553.64	12.92	-2096.46	21.83	-15.6173
	20.06	7020.18	20.06	3558.64	12.925	-2097.46	21.84	-15.6173
	20.069	7021.18	20.069	3564.64	12.93	-2097.46	21.85	-15.6173
	20.078	7019.18	20.078	3569.64	12.935	-2096.46	21.86	-15.6173
	20.087	7018.18	20.087	3572.64	12.94	-2095.46	21.87	-15.6173
	20.096	7016.18	20.096	3571.64	12.945	-2093.46	21.88	-15.6173
	20.105	7013.18	20.105	3568.64	12.95	-2090.46	21.89	-15.6173
	20.114	7011.18	20.114	3559.64	12.955	-2087.46	21.9	-15.6173
	20.123	7011.18	20.123	3551.64	12.96	-2083.46	21.91	-15.6173
	20.132	7012.18	20.132	3545.64	12.965	-2081.46	21.92	-15.6173
	20.141	7013.18	20.141	3544.64	12.97	-2079.46	21.93	-15.6173
	20.15	7017.18	20.15	3544.64	12.975	-2078.46	21.94	-15.6173
	20.159	7021.18	20.159	3544.64	12.98	-2079.46	21.95	-15.6173
	20.168	7026.18	20.168	3549.64	12.985	-2081.46	21.96	-15.6173
	20.177	7028.18	20.177	3560.64	12.99	-2082.46	21.97	-15.6173
	20.186	7031.18	20.186	3572.64	12.995	-2084.46	21.98	-15.6173
	20.195	7029.18	20.195	3578.64	13	-2086.46	21.99	-15.6173
	20.204	7027.18	20.204	3584.64	13.005	-2087.46	22	-15.6173
	20.213	7024.18	20.213	3585.64	13.01	-2087.46	22.01	-15.6173
	20.222	7018.18	20.222	3582.64	13.015	-2085.46	22.02	-15.6173
	20.231	7011.18	20.231	3576.64	13.02	-2083.46	22.03	-15.6173
	20.24	7005.18	20.24	3566.64	13.025	-2082.46	22.04	-15.6173
	20.249	7001.18	20.249	3559.64	13.03	-2080.46	22.05	-15.6173
	20.258	6996.18	20.258	3553.64	13.035	-2080.46	22.06	-15.6173
	20.267	6991.18	20.267	3550.64	13.04	-2081.46	22.07	-15.6173
	20.276	6989.18	20.276	3547.64	13.045	-2085.46	22.08	-15.6173
	20.285	6987.18	20.285	3545.64	13.05	-2089.46	22.09	-15.6173
	20.294	6990.18	20.294	3547.64	13.055	-2095.46	22.1	-15.6173
	20.303	6996.18	20.303	3550.64	13.06	-2099.46	22.11	-15.6173
	20.312	7003.18	20.312	3556.64	13.065	-2104.46	22.12	-15.6173
	20.321	7011.18	20.321	3561.64	13.07	-2106.46	22.13	-15.6173
	20.33	7020.18	20.33	3566.64	13.075	-2106.46	22.14	-15.6173
	20.339	7026.18	20.339	3571.64	13.08	-2102.46	22.15	-15.6173
	20.348	7030.18	20.348	3572.64	13.085	-2095.46	22.16	-15.6173
	20.357	7030.18	20.357	3570.64	13.09	-2088.46	22.17	-15.6173
	20.366	7025.18	20.366	3566.64	13.095	-2078.46	22.18	-15.6173
	20.375	7015.18	20.375	3559.64	13.1	-2071.46	22.19	-15.6173
	20.384	7006.18	20.384	3555.64	13.105	-2064.46	22.2	-15.6173
	20.393	6999.18	20.393	3552.64	13.11	-2060.46	22.21	-15.6173
	20.402	6995.18	20.402	3553.64	13.115	-2061.46	22.22	-15.6173
	20.411	6996.18	20.411	3555.64	13.12	-2063.46	22.23	-15.6173
	20.42	7001.18	20.42	3560.64	13.125	-2068.46	22.24	-15.6173
	20.429	7009.18	20.429	3565.64	13.13	-2074.46	22.25	-15.6173
	20.438	7018.18	20.438	3566.64	13.135	-2082.46	22.26	-15.6173
	20.447	7023.18	20.447	3566.64	13.14	-2089.46	22.27	-15.6173
	20.456	7020.18	20.456	3566.64	13.145	-2094.46	22.28	-15.6173
	20.465	7013.18	20.465	3566.64	13.15	-2096.46	22.29	-15.6173
	20.474	7004.18	20.474	3562.64	13.155	-2097.46	22.3	-15.6173
	20.483	6994.18	20.483	3557.64	13.16	-2097.46	22.31	-15.6173
	20.492	6987.18	20.492	3553.64	13.165	-2094.46	22.32	-15.6173
	20.501	6987.18	20.501	3551.64	13.17	-2091.46	22.33	-15.6173
	20.51	6987.18	20.51	3551.64	13.175	-2087.46	22.34	-15.6173
	20.519	6994.18	20.519	3551.64	13.18	-2085.46	22.35	-15.6173
	20.528	7003.18	20.528	3551.64	13.185	-2084.46	22.36	-15.6173
	20.537	7013.18	20.537	3554.64	13.19	-2083.46	22.37	-15.6173
	20.546	7019.18	20.546	3558.64	13.195	-2084.46	22.38	-15.6173
	20.555	7022.18	20.555	3564.64	13.2	-2087.46	22.39	-15.6173
	20.564	7024.18	20.564	3571.64	13.205	-2089.46	22.4	-15.6173
	20.573	7023.18	20.573	3575.64	13.21	-2091.46	22.41	-15.6173
	20.582	7022.18	20.582	3577.64	13.215	-2093.46	22.42	-15.6173
	20.591	7018.18	20.591	3577.64	13.22	-2093.46	22.43	-15.6173
	20.6	7014.18	20.6	3577.64	13.225	-2093.46	22.44	-15.6173
	20.609	7011.18	20.609	3577.64	13.23	-2092.46	22.45	-15.6173
	20.618	7004.18	20.618	3575.64	13.235	-2091.46	22.46	-15.6173
	20.627	7000.18	20.627	3571.64	13.24	-2089.46	22.47	-15.6173
	20.636	6995.18	20.636	3566.64	13.245	-2087.46	22.48	-15.6173
	20.645	6993.18	20.645	3561.64	13.25	-2084.46	22.49	-15.6173
	20.654	6995.18	20.654	3559.64	13.255	-2083.46	22.5	-15.6172
	20.663	7000.18	20.663	3557.64	13.26	-2083.46	22.51	-15.6172
	20.672	7007.18	20.672	3556.64	13.265	-2082.46	22.52	-15.6172
	20.681	7013.18	20.681	3555.64	13.27	-2084.46	22.53	-15.6172
	20.69	7019.18	20.69	3557.64	13.275	-2086.46	22.54	-15.6172
	20.699	7021.18	20.699	3561.64	13.28	-2090.46	22.55	-15.6172
	20.708	7022.18	20.708	3564.64	13.285	-2095.46	22.56	-15.6172
	20.717	7021.18	20.717	3565.64	13.29	-2099.46	22.57	-15.6172
	20.726	7019.18	20.726	3565.64	13.295	-2106.46	22.58	-15.6171
	20.735	7019.18	20.735	3564.64	13.3	-2111.46	22.59	-15.6171
	20.744	7019.18	20.744	3562.64	13.305	-2114.46	22.6	-15.6171
	20.753	7020.18	20.753	3559.64	13.31	-2115.46	22.61	-15.617
	20.762	7021.18	20.762	3556.64	13.315	-2115.46	22.62	-15.617
	20.771	7021.18	20.771	3554.64	13.32	-2113.46	22.63	-15.6169
	20.78	7017.18	20.78	3554.64	13.325	-2108.46	22.64	-15.6168
	20.789	7010.18	20.789	3557.64	13.33	-2101.46	22.65	-15.6167
	20.798	7002.18	20.798	3558.64	13.335	-2095.46	22.66	-15.6166
	20.807	6994.18	20.807	3559.64	13.34	-2088.46	22.67	-15.6164
	20.816	6989.18	20.816	3559.64	13.345	-2082.46	22.68	-15.6161
	20.825	6987.18	20.825	3560.64	13.35	-2077.46	22.69	-15.6154
	20.834	6991.18	20.834	3560.64	13.355	-2072.46	22.7	-15.6139
	20.843	6999.18	20.843	3561.64	13.36	-2070.46	22.71	-15.6109
	20.852	7008.18	20.852	3563.64	13.365	-2068.46	22.72	-15.6061
	20.861	7017.18	20.861	3565.64	13.37	-2067.46	22.73	-15.6004
	20.87	7022.18	20.87	3567.64	13.375	-2065.46	22.74	-15.5965
	20.879	7025.18	20.879	3568.64	13.38	-2064.46	22.75	-15.5976
	20.888	7025.18	20.888	3569.64	13.385	-2063.46	22.76	-15.602
	20.897	7021.18	20.897	3569.64	13.39	-2062.46	22.77	-15.6057
	20.906	7015.18	20.906	3565.64	13.395	-2062.46	22.78	-15.6068
	20.915	7008.18	20.915	3561.64	13.4	-2062.46	22.79	-15.6061
	20.924	7004.18	20.924	3557.64	13.405	-2063.46	22.8	-15.6058
	20.933	6997.18	20.933	3555.64	13.41	-2065.46	22.81	-15.6077
	20.942	6992.18	20.942	3555.64	13.415	-2067.46	22.82	-15.6107
	20.951	6989.18	20.951	3555.64	13.42	-2071.46	22.83	-15.6134
	20.96	6988.18	20.96	3557.64	13.425	-2076.46	22.84	-15.6151
	20.969	6989.18	20.969	3562.64	13.43	-2081.46	22.85	-15.616
	20.978	6990.18	20.978	3565.64	13.435	-2087.46	22.86	-15.6164
	20.987	6995.18	20.987	3566.64	13.44	-2094.46	22.87	-15.6166
	20.996	6998.18	20.996	3562.64	13.445	-2100.46	22.88	-15.6168
	21.005	7002.18	21.005	3559.64	13.45	-2106.46	22.89	-15.6169
	21.014	7006.18	21.014	3555.64	13.455	-2110.46	22.9	-15.6169
	21.023	7007.18	21.023	3552.64	13.46	-2111.46	22.91	-15.617
	21.032	7008.18	21.032	3551.64	13.465	-2111.46	22.92	-15.6171
	21.041	7006.18	21.041	3555.64	13.47	-2108.46	22.93	-15.6171
	21.05	7006.18	21.05	3560.64	13.475	-2101.46	22.94	-15.6171
	21.059	7006.18	21.059	3567.64	13.48	-2092.46	22.95	-15.6171
	21.068	7004.18	21.068	3572.64	13.485	-2084.46	22.96	-15.6172
	21.077	7003.18	21.077	3575.64	13.49	-2076.46	22.97	-15.6172
	21.086	7002.18	21.086	3571.64	13.495	-2069.46	22.98	-15.6172
	21.095	7005.18	21.095	3567.64	13.5	-2066.46	22.99	-15.6172
	21.104	7004.18	21.104	3560.64	13.505	-2067.46	23	-15.6172
	21.113	7003.18	21.113	3554.64	13.51	-2073.46	23.01	-15.6172
	21.122	7003.18	21.122	3547.64	13.515	-2080.46	23.02	-15.6172
	21.131	7002.18	21.131	3544.64	13.52	-2088.46	23.03	-15.6173
	21.14	7001.18	21.14	3544.64	13.525	-2097.46	23.04	-15.6173
	21.149	7000.18	21.149	3546.64	13.53	-2104.46	23.05	-15.6173
	21.158	6997.18	21.158	3550.64	13.535	-2106.46	23.06	-15.6173
	21.167	6996.18	21.167	3553.64	13.54	-2105.46	23.07	-15.6173
	21.176	6994.18	21.176	3556.64	13.545	-2098.46	23.08	-15.6173
	21.185	6996.18	21.185	3561.64	13.55	-2088.46	23.09	-15.6173
	21.194	6996.18	21.194	3562.64	13.555	-2076.46	23.1	-15.6173
	21.203	6997.18	21.203	3562.64	13.56	-2064.46	23.11	-15.6173
	21.212	7003.18	21.212	3559.64	13.565	-2053.46	23.12	-15.6173
	21.221	7007.18	21.221	3559.64	13.57	-2047.46	23.13	-15.6173
	21.23	7009.18	21.23	3554.64	13.575	-2045.46	23.14	-15.6173
	21.239	7007.18	21.239	3549.64	13.58	-2049.46	23.15	-15.6173
	21.248	7005.18	21.248	3549.64	13.585	-2057.46	23.16	-15.6173
	21.257	7000.18	21.257	3549.64	13.59	-2068.46	23.17	-15.6173
	21.266	6993.18	21.266	3550.64	13.595	-2079.46	23.18	-15.6173
	21.275	6990.18	21.275	3551.64	13.6	-2089.46	23.19	-15.6173
	21.284	6989.18	21.284	3552.64	13.605	-2097.46	23.2	-15.6173
	21.293	6993.18	21.293	3556.64	13.61	-2098.46	23.21	-15.6173
	21.302	6999.18	21.302	3560.64	13.615	-2095.46	23.22	-15.6173
	21.311	7003.18	21.311	3559.64	13.62	-2087.46	23.23	-15.6173
	21.32	7010.18	21.32	3558.64	13.625	-2076.46	23.24	-15.6173
	21.329	7010.18	21.329	3555.64	13.63	-2064.46	23.25	-15.6173
	21.338	7008.18	21.338	3554.64	13.635	-2052.46	23.26	-15.6173
	21.347	7006.18	21.347	3555.64	13.64	-2042.46	23.27	-15.6173
	21.356	7001.18	21.356	3554.64	13.645	-2037.46	23.28	-15.6173
	21.365	7000.18	21.365	3557.64	13.65	-2036.46	23.29	-15.6173
	21.374	6998.18	21.374	3558.64	13.655	-2038.46	23.3	-15.6173
	21.383	7000.18	21.383	3560.64	13.66	-2045.46	23.31	-15.6173
	21.392	7002.18	21.392	3559.64	13.665	-2053.46	23.32	-15.6173
	21.401	7005.18	21.401	3555.64	13.67	-2063.46	23.33	-15.6173
	21.41	7009.18	21.41	3550.64	13.675	-2071.46	23.34	-15.6173
	21.419	7010.18	21.419	3546.64	13.68	-2078.46	23.35	-15.6173
	21.428	7011.18	21.428	3544.64	13.685	-2082.46	23.36	-15.6173
	21.437	7009.18	21.437	3544.64	13.69	-2086.46	23.37	-15.6173
	21.446	7005.18	21.446	3544.64	13.695	-2086.46	23.38	-15.6173
	21.455	7001.18	21.455	3545.64	13.7	-2085.46	23.39	-15.6173
	21.464	6995.18	21.464	3549.64	13.705	-2083.46	23.4	-15.6173
	21.473	6992.18	21.473	3553.64	13.71	-2081.46	23.41	-15.6173
	21.482	6990.18	21.482	3557.64	13.715	-2079.46	23.42	-15.6173
	21.491	6991.18	21.491	3557.64	13.72	-2076.46	23.43	-15.6173
	21.5	6998.18	21.5	3556.64	13.725	-2073.46	23.44	-15.6173
	21.509	7004.18	21.509	3558.64	13.73	-2073.46	23.45	-15.6173
	21.518	7010.18	21.518	3559.64	13.735	-2072.46	23.46	-15.6173
	21.527	7011.18	21.527	3561.64	13.74	-2072.46	23.47	-15.6173
	21.536	7011.18	21.536	3564.64	13.745	-2073.46	23.48	-15.6173
	21.545	7009.18	21.545	3567.64	13.75	-2075.46	23.49	-15.6173
	21.554	7006.18	21.554	3568.64	13.755	-2077.46	23.5	-15.6173
	21.563	7002.18	21.563	3568.64	13.76	-2081.46	23.51	-15.6173
	21.572	6998.18	21.572	3568.64	13.765	-2085.46	23.52	-15.6173
	21.581	6998.18	21.581	3562.64	13.77	-2088.46	23.53	-15.6173
	21.59	6997.18	21.59	3554.64	13.775	-2090.46	23.54	-15.6173
	21.599	6995.18	21.599	3551.64	13.78	-2089.46	23.55	-15.6173
	21.608	6993.18	21.608	3549.64	13.785	-2085.46	23.56	-15.6173
	21.617	6994.18	21.617	3552.64	13.79	-2080.46	23.57	-15.6172
	21.626	6997.18	21.626	3559.64	13.795	-2072.46	23.58	-15.6172
	21.635	7002.18	21.635	3566.64	13.8	-2063.46	23.59	-15.6171
	21.644	7011.18	21.644	3573.64	13.805	-2055.46	23.6	-15.617
	21.653	7019.18	21.653	3576.64	13.81	-2049.46	23.61	-15.6167
	21.662	7029.18	21.662	3576.64	13.815	-2047.46	23.62	-15.6162
	21.671	7035.18	21.671	3576.64	13.82	-2047.46	23.63	-15.6154
	21.68	7038.18	21.68	3571.64	13.825	-2049.46	23.64	-15.6147
	21.689	7038.18	21.689	3562.64	13.83	-2055.46	23.65	-15.6145
	21.698	7035.18	21.698	3558.64	13.835	-2063.46	23.66	-15.615
	21.707	7030.18	21.707	3553.64	13.84	-2070.46	23.67	-15.6156
	21.716	7022.18	21.716	3551.64	13.845	-2075.46	23.68	-15.6159
	21.725	7017.18	21.725	3552.64	13.85	-2076.46	23.69	-15.6159
	21.734	7010.18	21.734	3553.64	13.855	-2077.46	23.7	-15.6158
	21.743	7005.18	21.743	3557.64	13.86	-2075.46	23.71	-15.6158
	21.752	7002.18	21.752	3557.64	13.865	-2071.46	23.72	-15.6161
	21.761	7002.18	21.761	3560.64	13.87	-2066.46	23.73	-15.6165
	21.77	7003.18	21.77	3562.64	13.875	-2062.46	23.74	-15.6168
	21.779	7007.18	21.779	3563.64	13.88	-2059.46	23.75	-15.617
	21.788	7013.18	21.788	3564.64	13.885	-2061.46	23.76	-15.6171
	21.797	7016.18	21.797	3561.64	13.89	-2064.46	23.77	-15.6172
	21.806	7017.18	21.806	3558.64	13.895	-2068.46	23.78	-15.6172
	21.815	7016.18	21.815	3555.64	13.9	-2073.46	23.79	-15.6172
	21.824	7011.18	21.824	3553.64	13.905	-2078.46	23.8	-15.6172
	21.833	7003.18	21.833	3550.64	13.91	-2083.46	23.81	-15.6172
	21.842	6994.18	21.842	3548.64	13.915	-2086.46	23.82	-15.6172
	21.851	6987.18	21.851	3550.64	13.92	-2085.46	23.83	-15.6172
	21.86	6987.18	21.86	3554.64	13.925	-2083.46	23.84	-15.6172
	21.869	6987.18	21.869	3561.64	13.93	-2080.46	23.85	-15.6172
	21.878	6992.18	21.878	3564.64	13.935	-2076.46	23.86	-15.6172
	21.887	7002.18	21.887	3565.64	13.94	-2074.46	23.87	-15.6172
	21.896	7013.18	21.896	3564.64	13.945	-2070.46	23.88	-15.6172
	21.905	7023.18	21.905	3563.64	13.95	-2070.46	23.89	-15.6172
	21.914	7028.18	21.914	3560.64	13.955	-2073.46	23.9	-15.6172
	21.923	7031.18	21.923	3554.64	13.96	-2076.46	23.91	-15.6172
	21.932	7030.18	21.932	3549.64	13.965	-2081.46	23.92	-15.6172
	21.941	7026.18	21.941	3549.64	13.97	-2086.46	23.93	-15.6172
	21.95	7019.18	21.95	3549.64	13.975	-2090.46	23.94	-15.6171
	21.959	7012.18	21.959	3553.64	13.98	-2094.46	23.95	-15.6171
	21.968	7008.18	21.968	3558.64	13.985	-2095.46	23.96	-15.6171
[truncated: 3,603 more rows]

## Sheet: Fig.2b
	ZIF-67		As-synthesized TpPa-1 powder		Supported TpPa-1 layer		ZIF-67-in-TpPa-1 membrane
	Wavenumber (cm-1)	Transmittance	Wavenumber (cm-1)	Transmittance	Wavenumber (cm-1)	Transmittance	Wavenumber (cm-1)	Transmittance
	4000.37	0.02059	4000.37	0.16668	4000.37	0.06836	4000.37	0.09544
Fig.2b	3999.43	0.02057	3999.43	0.16672	3999.43	0.06855	3999.43	0.09545
	3998.5	0.02057	3998.5	0.1668	3998.5	0.06861	3998.5	0.09568
	3997.57	0.0206	3997.57	0.16698	3997.57	0.06854	3997.57	0.09568
	3996.64	0.02062	3996.64	0.1669	3996.64	0.06869	3996.64	0.09559
	3995.71	0.02054	3995.71	0.16667	3995.71	0.06842	3995.71	0.09574
	3994.77	0.02053	3994.77	0.16664	3994.77	0.06827	3994.77	0.09575
	3993.84	0.02051	3993.84	0.16666	3993.84	0.06849	3993.84	0.09567
	3992.91	0.02064	3992.91	0.16673	3992.91	0.0686	3992.91	0.09556
	3991.98	0.02061	3991.98	0.16684	3991.98	0.06853	3991.98	0.09563
	3991.05	0.02055	3991.05	0.16662	3991.05	0.06841	3991.05	0.09542
	3990.12	0.02042	3990.12	0.16663	3990.12	0.06834	3990.12	0.09535
	3989.18	0.02051	3989.18	0.16662	3989.18	0.06851	3989.18	0.09546
	3988.25	0.02045	3988.25	0.1666	3988.25	0.06838	3988.25	0.09564
	3987.32	0.02051	3987.32	0.16677	3987.32	0.0683	3987.32	0.09575
	3986.39	0.02059	3986.39	0.16695	3986.39	0.06835	3986.39	0.09562
	3985.46	0.02063	3985.46	0.16692	3985.46	0.06855	3985.46	0.09527
	3984.52	0.02049	3984.52	0.16673	3984.52	0.06864	3984.52	0.09538
	3983.59	0.02058	3983.59	0.16645	3983.59	0.06839	3983.59	0.09567
	3982.66	0.02059	3982.66	0.16638	3982.66	0.06838	3982.66	0.09568
	3981.73	0.02054	3981.73	0.16627	3981.73	0.06858	3981.73	0.0955
	3980.8	0.02036	3980.8	0.16635	3980.8	0.06852	3980.8	0.09541
	3979.86	0.02039	3979.86	0.16645	3979.86	0.06842	3979.86	0.09545
	3978.93	0.02038	3978.93	0.16647	3978.93	0.06836	3978.93	0.09569
	3978	0.02046	3978	0.16646	3978	0.06847	3978	0.09587
	3977.07	0.02034	3977.07	0.16664	3977.07	0.06843	3977.07	0.09594
	3976.14	0.0204	3976.14	0.16656	3976.14	0.06845	3976.14	0.09575
	3975.21	0.02054	3975.21	0.16658	3975.21	0.06839	3975.21	0.09562
	3974.27	0.02074	3974.27	0.16655	3974.27	0.06846	3974.27	0.09558
	3973.34	0.02056	3973.34	0.16654	3973.34	0.06853	3973.34	0.09565
	3972.41	0.02038	3972.41	0.16652	3972.41	0.06845	3972.41	0.09564
	3971.48	0.02042	3971.48	0.16667	3971.48	0.06841	3971.48	0.09559
	3970.55	0.02056	3970.55	0.1665	3970.55	0.06835	3970.55	0.09548
	3969.61	0.02044	3969.61	0.16625	3969.61	0.06794	3969.61	0.09534
	3968.68	0.02037	3968.68	0.16613	3968.68	0.06802	3968.68	0.09534
	3967.75	0.02041	3967.75	0.16625	3967.75	0.06822	3967.75	0.09551
	3966.82	0.02063	3966.82	0.16626	3966.82	0.06849	3966.82	0.09558
	3965.89	0.02054	3965.89	0.16646	3965.89	0.06843	3965.89	0.09561
	3964.96	0.02063	3964.96	0.16654	3964.96	0.0684	3964.96	0.09559
	3964.02	0.0206	3964.02	0.16656	3964.02	0.06857	3964.02	0.09573
	3963.09	0.02051	3963.09	0.16624	3963.09	0.06859	3963.09	0.09561
	3962.16	0.02039	3962.16	0.16609	3962.16	0.06835	3962.16	0.09539
	3961.23	0.02044	3961.23	0.16619	3961.23	0.06844	3961.23	0.09529
	3960.3	0.02037	3960.3	0.16622	3960.3	0.06833	3960.3	0.09546
	3959.36	0.02052	3959.36	0.16615	3959.36	0.06826	3959.36	0.09565
	3958.43	0.02055	3958.43	0.16642	3958.43	0.06842	3958.43	0.09578
	3957.5	0.02052	3957.5	0.16631	3957.5	0.06854	3957.5	0.09558
	3956.57	0.02041	3956.57	0.16613	3956.57	0.06838	3956.57	0.09543
	3955.64	0.02041	3955.64	0.16626	3955.64	0.06819	3955.64	0.09559
	3954.71	0.0202	3954.71	0.16631	3954.71	0.06816	3954.71	0.0956
	3953.77	0.02029	3953.77	0.16619	3953.77	0.06855	3953.77	0.09552
	3952.84	0.02056	3952.84	0.16625	3952.84	0.06878	3952.84	0.09565
	3951.91	0.02077	3951.91	0.1664	3951.91	0.06886	3951.91	0.0957
	3950.98	0.02085	3950.98	0.16653	3950.98	0.0687	3950.98	0.09578
	3950.05	0.02091	3950.05	0.16657	3950.05	0.06876	3950.05	0.09589
	3949.11	0.02068	3949.11	0.1664	3949.11	0.06872	3949.11	0.09588
	3948.18	0.02046	3948.18	0.16589	3948.18	0.0685	3948.18	0.09573
	3947.25	0.02055	3947.25	0.16585	3947.25	0.0685	3947.25	0.09563
	3946.32	0.02104	3946.32	0.16619	3946.32	0.06873	3946.32	0.09585
	3945.39	0.02107	3945.39	0.16659	3945.39	0.0689	3945.39	0.0962
	3944.46	0.02075	3944.46	0.16661	3944.46	0.06908	3944.46	0.09587
	3943.52	0.02033	3943.52	0.16638	3943.52	0.0686	3943.52	0.09547
	3942.59	0.02012	3942.59	0.16614	3942.59	0.06831	3942.59	0.09529
	3941.66	0.02019	3941.66	0.16588	3941.66	0.06828	3941.66	0.09532
	3940.73	0.02025	3940.73	0.16576	3940.73	0.06834	3940.73	0.09536
	3939.8	0.02009	3939.8	0.16584	3939.8	0.06823	3939.8	0.09537
	3938.86	0.02008	3938.86	0.16588	3938.86	0.06823	3938.86	0.09533
	3937.93	0.02013	3937.93	0.16598	3937.93	0.06834	3937.93	0.09544
	3937	0.02029	3937	0.16618	3937	0.06848	3937	0.09565
	3936.07	0.0206	3936.07	0.16653	3936.07	0.06853	3936.07	0.09588
	3935.14	0.02097	3935.14	0.16681	3935.14	0.06882	3935.14	0.09609
	3934.21	0.02086	3934.21	0.16697	3934.21	0.06919	3934.21	0.09619
	3933.27	0.02064	3933.27	0.16643	3933.27	0.06893	3933.27	0.09616
	3932.34	0.02031	3932.34	0.166	3932.34	0.06856	3932.34	0.0958
	3931.41	0.02033	3931.41	0.16569	3931.41	0.06845	3931.41	0.09546
	3930.48	0.02022	3930.48	0.16559	3930.48	0.06815	3930.48	0.09516
	3929.55	0.02011	3929.55	0.16547	3929.55	0.06806	3929.55	0.09482
	3928.61	0.02023	3928.61	0.16572	3928.61	0.0682	3928.61	0.09523
	3927.68	0.02066	3927.68	0.16626	3927.68	0.06863	3927.68	0.09583
	3926.75	0.02077	3926.75	0.1665	3926.75	0.06909	3926.75	0.09589
	3925.82	0.02076	3925.82	0.16595	3925.82	0.06895	3925.82	0.09575
	3924.89	0.02049	3924.89	0.16563	3924.89	0.0685	3924.89	0.09556
	3923.95	0.02033	3923.95	0.16553	3923.95	0.06854	3923.95	0.09547
	3923.02	0.02053	3923.02	0.16576	3923.02	0.06858	3923.02	0.09589
	3922.09	0.02063	3922.09	0.16601	3922.09	0.06876	3922.09	0.09607
	3921.16	0.02041	3921.16	0.16585	3921.16	0.06887	3921.16	0.09586
	3920.23	0.02064	3920.23	0.16613	3920.23	0.06898	3920.23	0.09606
	3919.3	0.02097	3919.3	0.16658	3919.3	0.06916	3919.3	0.0962
	3918.36	0.02098	3918.36	0.16592	3918.36	0.06875	3918.36	0.09603
	3917.43	0.02034	3917.43	0.16536	3917.43	0.06809	3917.43	0.09573
	3916.5	0.02009	3916.5	0.16511	3916.5	0.06792	3916.5	0.09548
	3915.57	0.01991	3915.57	0.16519	3915.57	0.068	3915.57	0.09529
	3914.64	0.01992	3914.64	0.16522	3914.64	0.06811	3914.64	0.09503
	3913.7	0.01989	3913.7	0.16542	3913.7	0.06817	3913.7	0.09482
	3912.77	0.01991	3912.77	0.16553	3912.77	0.06807	3912.77	0.09469
	3911.84	0.01994	3911.84	0.16553	3911.84	0.06825	3911.84	0.09483
	3910.91	0.02005	3910.91	0.16539	3910.91	0.06852	3910.91	0.09508
	3909.98	0.02005	3909.98	0.16539	3909.98	0.06843	3909.98	0.09518
	3909.05	0.02052	3909.05	0.16555	3909.05	0.06864	3909.05	0.09551
	3908.11	0.02097	3908.11	0.16621	3908.11	0.06923	3908.11	0.09596
	3907.18	0.02173	3907.18	0.16688	3907.18	0.06959	3907.18	0.09693
	3906.25	0.02141	3906.25	0.16731	3906.25	0.06991	3906.25	0.09707
	3905.32	0.02147	3905.32	0.16662	3905.32	0.06962	3905.32	0.09686
	3904.39	0.02151	3904.39	0.1664	3904.39	0.0694	3904.39	0.09717
	3903.45	0.02134	3903.45	0.1659	3903.45	0.06961	3903.45	0.09654
	3902.52	0.02134	3902.52	0.16544	3902.52	0.06916	3902.52	0.09666
	3901.59	0.02149	3901.59	0.16591	3901.59	0.06928	3901.59	0.09689
	3900.66	0.02138	3900.66	0.16542	3900.66	0.06888	3900.66	0.09625
	3899.73	0.02049	3899.73	0.1646	3899.73	0.06807	3899.73	0.09512
	3898.8	0.01982	3898.8	0.16455	3898.8	0.06762	3898.8	0.09459
	3897.86	0.0197	3897.86	0.16469	3897.86	0.06766	3897.86	0.09471
	3896.93	0.01984	3896.93	0.16487	3896.93	0.06786	3896.93	0.09494
	3896	0.02001	3896	0.16488	3896	0.06823	3896	0.09518
	3895.07	0.02027	3895.07	0.1652	3895.07	0.06856	3895.07	0.09558
	3894.14	0.02093	3894.14	0.16598	3894.14	0.06904	3894.14	0.09643
	3893.2	0.02111	3893.2	0.16633	3893.2	0.06942	3893.2	0.09631
	3892.27	0.02075	3892.27	0.16517	3892.27	0.06871	3892.27	0.09544
	3891.34	0.0197	3891.34	0.16456	3891.34	0.06795	3891.34	0.09483
	3890.41	0.01937	3890.41	0.16459	3890.41	0.06797	3890.41	0.09497
	3889.48	0.02002	3889.48	0.16538	3889.48	0.0684	3889.48	0.09566
	3888.55	0.02113	3888.55	0.16656	3888.55	0.06913	3888.55	0.09669
	3887.61	0.02137	3887.61	0.16687	3887.61	0.06967	3887.61	0.09677
	3886.68	0.02102	3886.68	0.16551	3886.68	0.06901	3886.68	0.09613
	3885.75	0.01998	3885.75	0.16496	3885.75	0.06823	3885.75	0.0952
	3884.82	0.01972	3884.82	0.16484	3884.82	0.06808	3884.82	0.09491
	3883.89	0.02033	3883.89	0.16525	3883.89	0.06856	3883.89	0.09585
	3882.95	0.02145	3882.95	0.16604	3882.95	0.06967	3882.95	0.09694
	3882.02	0.02132	3882.02	0.16609	3882.02	0.06987	3882.02	0.09643
	3881.09	0.02057	3881.09	0.16483	3881.09	0.06842	3881.09	0.09519
	3880.16	0.01981	3880.16	0.16428	3880.16	0.06759	3880.16	0.09447
	3879.23	0.0196	3879.23	0.16429	3879.23	0.06775	3879.23	0.09439
	3878.3	0.01971	3878.3	0.16475	3878.3	0.06829	3878.3	0.09452
	3877.36	0.02068	3877.36	0.16526	3877.36	0.06887	3877.36	0.09547
	3876.43	0.02105	3876.43	0.16598	3876.43	0.06955	3876.43	0.09625
	3875.5	0.02083	3875.5	0.16569	3875.5	0.06917	3875.5	0.09584
	3874.57	0.02021	3874.57	0.16502	3874.57	0.06833	3874.57	0.09532
	3873.64	0.02051	3873.64	0.16523	3873.64	0.06874	3873.64	0.09557
	3872.7	0.02161	3872.7	0.16636	3872.7	0.0699	3872.7	0.09716
	3871.77	0.02217	3871.77	0.16675	3871.77	0.07059	3871.77	0.09781
	3870.84	0.02119	3870.84	0.16528	3870.84	0.06928	3870.84	0.09643
	3869.91	0.02001	3869.91	0.16386	3869.91	0.0679	3869.91	0.09494
	3868.98	0.01976	3868.98	0.16408	3868.98	0.06781	3868.98	0.09471
	3868.04	0.02066	3868.04	0.16503	3868.04	0.0686	3868.04	0.09594
	3867.11	0.02109	3867.11	0.16566	3867.11	0.06946	3867.11	0.09684
	3866.18	0.02073	3866.18	0.16498	3866.18	0.06917	3866.18	0.0962
	3865.25	0.02031	3865.25	0.16469	3865.25	0.06836	3865.25	0.09538
	3864.32	0.02035	3864.32	0.16489	3864.32	0.06845	3864.32	0.09527
	3863.39	0.01996	3863.39	0.16464	3863.39	0.06838	3863.39	0.09507
	3862.45	0.01957	3862.45	0.16407	3862.45	0.06782	3862.45	0.09478
	3861.52	0.01919	3861.52	0.16414	3861.52	0.06777	3861.52	0.09459
	3860.59	0.01945	3860.59	0.16452	3860.59	0.0682	3860.59	0.09491
	3859.66	0.01981	3859.66	0.16512	3859.66	0.06878	3859.66	0.09545
	3858.73	0.02006	3858.73	0.16512	3858.73	0.06892	3858.73	0.09547
	3857.79	0.02091	3857.79	0.16562	3857.79	0.0691	3857.79	0.09634
	3856.86	0.02263	3856.86	0.16726	3856.86	0.07064	3856.86	0.0983
	3855.93	0.02331	3855.93	0.16786	3855.93	0.07219	3855.93	0.09912
	3855	0.02356	3855	0.16598	3855	0.07122	3855	0.09886
	3854.07	0.02181	3854.07	0.16494	3854.07	0.06972	3854.07	0.09712
	3853.14	0.02013	3853.14	0.16348	3853.14	0.06822	3853.14	0.09521
	3852.2	0.01888	3852.2	0.16304	3852.2	0.06741	3852.2	0.09447
	3851.27	0.01892	3851.27	0.16296	3851.27	0.06733	3851.27	0.09393
	3850.34	0.01911	3850.34	0.16292	3850.34	0.06729	3850.34	0.09379
	3849.41	0.01903	3849.41	0.16318	3849.41	0.06735	3849.41	0.09383
	3848.48	0.01888	3848.48	0.16352	3848.48	0.06746	3848.48	0.09413
	3847.54	0.01932	3847.54	0.16406	3847.54	0.06791	3847.54	0.09448
	3846.61	0.02018	3846.61	0.16461	3846.61	0.06837	3846.61	0.0953
	3845.68	0.02028	3845.68	0.16479	3845.68	0.06894	3845.68	0.09568
	3844.75	0.01985	3844.75	0.16443	3844.75	0.06865	3844.75	0.09555
	3843.82	0.02004	3843.82	0.16462	3843.82	0.06859	3843.82	0.09554
	3842.89	0.02042	3842.89	0.16522	3842.89	0.06912	3842.89	0.09584
	3841.95	0.02066	3841.95	0.16517	3841.95	0.06961	3841.95	0.0961
	3841.02	0.02123	3841.02	0.16574	3841.02	0.06969	3841.02	0.09688
	3840.09	0.02161	3840.09	0.16637	3840.09	0.06981	3840.09	0.09735
	3839.16	0.02087	3839.16	0.16534	3839.16	0.06906	3839.16	0.09616
	3838.23	0.0205	3838.23	0.16424	3838.23	0.06812	3838.23	0.09547
	3837.29	0.02017	3837.29	0.16468	3837.29	0.06855	3837.29	0.09569
	3836.36	0.0198	3836.36	0.16435	3836.36	0.06853	3836.36	0.09523
	3835.43	0.01945	3835.43	0.16398	3835.43	0.06792	3835.43	0.09459
	3834.5	0.02011	3834.5	0.16428	3834.5	0.06815	3834.5	0.09529
	3833.57	0.02023	3833.57	0.16458	3833.57	0.06853	3833.57	0.09559
	3832.64	0.0199	3832.64	0.16388	3832.64	0.06805	3832.64	0.0949
	3831.7	0.01925	3831.7	0.16351	3831.7	0.06749	3831.7	0.0944
	3830.77	0.0192	3830.77	0.16355	3830.77	0.06761	3830.77	0.09435
	3829.84	0.0195	3829.84	0.16399	3829.84	0.06804	3829.84	0.0949
	3828.91	0.01969	3828.91	0.16444	3828.91	0.06848	3828.91	0.09541
	3827.98	0.01961	3827.98	0.16424	3827.98	0.06844	3827.98	0.09533
	3827.04	0.01958	3827.04	0.16363	3827.04	0.06815	3827.04	0.09507
	3826.11	0.01931	3826.11	0.16381	3826.11	0.06818	3826.11	0.09477
	3825.18	0.01992	3825.18	0.1646	3825.18	0.06869	3825.18	0.0952
	3824.25	0.021	3824.25	0.16602	3824.25	0.06963	3824.25	0.09661
	3823.32	0.02206	3823.32	0.16665	3823.32	0.07072	3823.32	0.09757
	3822.38	0.02121	3822.38	0.16541	3822.38	0.07014	3822.38	0.09699
	3821.45	0.02006	3821.45	0.16359	3821.45	0.06831	3821.45	0.09541
	3820.52	0.01943	3820.52	0.16319	3820.52	0.06762	3820.52	0.09441
	3819.59	0.01999	3819.59	0.16391	3819.59	0.06831	3819.59	0.09524
	3818.66	0.02122	3818.66	0.16543	3818.66	0.0694	3818.66	0.0969
	3817.73	0.02146	3817.73	0.16538	3817.73	0.06988	3817.73	0.09638
	3816.79	0.02013	3816.79	0.16339	3816.79	0.06839	3816.79	0.09474
	3815.86	0.0191	3815.86	0.16282	3815.86	0.06722	3815.86	0.09403
	3814.93	0.01892	3814.93	0.16308	3814.93	0.0671	3814.93	0.09409
	3814	0.01896	3814	0.16327	3814	0.06758	3814	0.09437
	3813.07	0.0188	3813.07	0.16353	3813.07	0.06782	3813.07	0.09449
	3812.13	0.01889	3812.13	0.16358	3812.13	0.06774	3812.13	0.09439
	3811.2	0.01913	3811.2	0.16384	3811.2	0.06796	3811.2	0.09442
	3810.27	0.02038	3810.27	0.16465	3810.27	0.06881	3810.27	0.09541
	3809.34	0.02101	3809.34	0.16572	3809.34	0.06986	3809.34	0.09679
	3808.41	0.02045	3808.41	0.16495	3808.41	0.06959	3808.41	0.09636
	3807.48	0.01945	3807.48	0.16354	3807.48	0.06812	3807.48	0.09497
	3806.54	0.019	3806.54	0.16342	3806.54	0.06757	3806.54	0.09453
	3805.61	0.01944	3805.61	0.16416	3805.61	0.06803	3805.61	0.09513
	3804.68	0.0208	3804.68	0.16531	3804.68	0.06933	3804.68	0.09624
	3803.75	0.02159	3803.75	0.16602	3803.75	0.07035	3803.75	0.09748
	3802.82	0.0207	3802.82	0.16503	3802.82	0.0699	3802.82	0.09662
	3801.88	0.01947	3801.88	0.16322	3801.88	0.06809	3801.88	0.09516
	3800.95	0.01882	3800.95	0.1628	3800.95	0.06747	3800.95	0.0943
	3800.02	0.01911	3800.02	0.16333	3800.02	0.06769	3800.02	0.09476
	3799.09	0.01995	3799.09	0.16408	3799.09	0.06841	3799.09	0.09552
	3798.16	0.02022	3798.16	0.16414	3798.16	0.06872	3798.16	0.09544
	3797.23	0.01968	3797.23	0.16342	3797.23	0.06809	3797.23	0.09481
	3796.29	0.01895	3796.29	0.16303	3796.29	0.06745	3796.29	0.09446
	3795.36	0.01881	3795.36	0.16297	3795.36	0.06748	3795.36	0.09442
	3794.43	0.01893	3794.43	0.16298	3794.43	0.0676	3794.43	0.09437
	3793.5	0.01903	3793.5	0.16305	3793.5	0.0677	3793.5	0.09441
	3792.57	0.01905	3792.57	0.16336	3792.57	0.06774	3792.57	0.09448
	3791.63	0.01916	3791.63	0.16363	3791.63	0.06785	3791.63	0.09449
	3790.7	0.01908	3790.7	0.16384	3790.7	0.06797	3790.7	0.09449
	3789.77	0.0191	3789.77	0.16372	3789.77	0.06809	3789.77	0.09457
	3788.84	0.01926	3788.84	0.16381	3788.84	0.06801	3788.84	0.09487
	3787.91	0.01954	3787.91	0.16407	3787.91	0.06814	3787.91	0.09522
	3786.98	0.01962	3786.98	0.16425	3786.98	0.06834	3786.98	0.0953
	3786.04	0.0195	3786.04	0.1641	3786.04	0.06825	3786.04	0.09503
	3785.11	0.01927	3785.11	0.16386	3785.11	0.06798	3785.11	0.09502
	3784.18	0.01938	3784.18	0.16373	3784.18	0.06805	3784.18	0.09499
	3783.25	0.01972	3783.25	0.16404	3783.25	0.06821	3783.25	0.09504
	3782.32	0.0203	3782.32	0.16448	3782.32	0.06863	3782.32	0.0958
	3781.38	0.02022	3781.38	0.16441	3781.38	0.06904	3781.38	0.09603
	3780.45	0.01968	3780.45	0.16356	3780.45	0.06859	3780.45	0.09544
	3779.52	0.01914	3779.52	0.16325	3779.52	0.06786	3779.52	0.095
	3778.59	0.01909	3778.59	0.16337	3778.59	0.06758	3778.59	0.0946
	3777.66	0.01891	3777.66	0.16352	3777.66	0.06754	3777.66	0.09439
	3776.73	0.01887	3776.73	0.1634	3776.73	0.06785	3776.73	0.09439
	3775.79	0.01884	3775.79	0.1633	3775.79	0.06792	3775.79	0.09448
	3774.86	0.01901	3774.86	0.16341	3774.86	0.0679	3774.86	0.09469
	3773.93	0.01917	3773.93	0.16387	3773.93	0.06817	3773.93	0.09489
	3773	0.01994	3773	0.16445	3773	0.06874	3773	0.09557
	3772.07	0.02027	3772.07	0.16485	3772.07	0.06923	3772.07	0.09641
	3771.13	0.02001	3771.13	0.16409	3771.13	0.06908	3771.13	0.09589
	3770.2	0.01938	3770.2	0.16325	3770.2	0.06814	3770.2	0.09506
	3769.27	0.01942	3769.27	0.16345	3769.27	0.06806	3769.27	0.09505
	3768.34	0.02008	3768.34	0.16395	3768.34	0.06866	3768.34	0.096
	3767.41	0.02014	3767.41	0.16388	3767.41	0.06905	3767.41	0.0958
	3766.47	0.01969	3766.47	0.16309	3766.47	0.06809	3766.47	0.09528
	3765.54	0.01924	3765.54	0.16273	3765.54	0.06766	3765.54	0.0948
	3764.61	0.01921	3764.61	0.16264	3764.61	0.06768	3764.61	0.09466
	3763.68	0.01934	3763.68	0.16312	3763.68	0.06799	3763.68	0.09456
	3762.75	0.01994	3762.75	0.16395	3762.75	0.06844	3762.75	0.09511
	3761.82	0.02036	3761.82	0.16433	3761.82	0.06924	3761.82	0.09585
	3760.88	0.02005	3760.88	0.16375	3760.88	0.06902	3760.88	0.09581
	3759.95	0.0198	3759.95	0.16346	3759.95	0.06835	3759.95	0.09546
	3759.02	0.01981	3759.02	0.16377	3759.02	0.06818	3759.02	0.09545
	3758.09	0.01962	3758.09	0.16337	3758.09	0.06832	3758.09	0.09507
	3757.16	0.01922	3757.16	0.16298	3757.16	0.06808	3757.16	0.09466
	3756.22	0.01914	3756.22	0.16345	3756.22	0.06835	3756.22	0.09481
	3755.29	0.02054	3755.29	0.16432	3755.29	0.06931	3755.29	0.09618
	3754.36	0.02155	3754.36	0.16516	3754.36	0.07059	3754.36	0.09739
	3753.43	0.02102	3753.43	0.16449	3753.43	0.07056	3753.43	0.09658
	3752.5	0.02113	3752.5	0.16366	3752.5	0.07005	3752.5	0.0969
	3751.57	0.02106	3751.57	0.16408	3751.57	0.07035	3751.57	0.09763
	3750.63	0.02029	3750.63	0.16285	3750.63	0.06946	3750.63	0.0963
	3749.7	0.01914	3749.7	0.16149	3749.7	0.06774	3749.7	0.09473
	3748.77	0.01879	3748.77	0.16186	3748.77	0.0678	3748.77	0.09426
	3747.84	0.02068	3747.84	0.16349	3747.84	0.06895	3747.84	0.0962
	3746.91	0.02272	3746.91	0.16537	3746.91	0.07071	3746.91	0.09866
	3745.97	0.02189	3745.97	0.16415	3745.97	0.07054	3745.97	0.09777
	3745.04	0.01957	3745.04	0.16107	3745.04	0.06786	3745.04	0.09466
	3744.11	0.01877	3744.11	0.16078	3744.11	0.06658	3744.11	0.09377
	3743.18	0.01891	3743.18	0.16142	3743.18	0.06715	3743.18	0.09396
	3742.25	0.01881	3742.25	0.16153	3742.25	0.06744	3742.25	0.09387
	3741.32	0.01881	3741.32	0.16158	3741.32	0.06763	3741.32	0.094
	3740.38	0.01902	3740.38	0.1624	3740.38	0.06821	3740.38	0.09435
	3739.45	0.02	3739.45	0.16329	3739.45	0.06882	3739.45	0.09553
	3738.52	0.02062	3738.52	0.1639	3738.52	0.06958	3738.52	0.09667
	3737.59	0.02139	3737.59	0.1636	3737.59	0.07015	3737.59	0.09734
	3736.66	0.021	3736.66	0.16293	3736.66	0.07015	3736.66	0.09641
	3735.72	0.02062	3735.72	0.16215	3735.72	0.06932	3735.72	0.09506
	3734.79	0.0203	3734.79	0.16259	3734.79	0.0686	3734.79	0.09605
	3733.86	0.01934	3733.86	0.16275	3733.86	0.06866	3733.86	0.09597
	3732.93	0.01867	3732.93	0.16163	3732.93	0.06792	3732.93	0.09447
	3732	0.01823	3732	0.16116	3732	0.06734	3732	0.09325
	3731.07	0.01818	3731.07	0.1614	3731.07	0.06722	3731.07	0.09344
	3730.13	0.0186	3730.13	0.16196	3730.13	0.0676	3730.13	0.09408
	3729.2	0.01929	3729.2	0.16255	3729.2	0.06791	3729.2	0.09479
	3728.27	0.01963	3728.27	0.16269	3728.27	0.06848	3728.27	0.0949
	3727.34	0.01964	3727.34	0.16227	3727.34	0.06831	3727.34	0.0951
	3726.41	0.01902	3726.41	0.16214	3726.41	0.06798	3726.41	0.09486
	3725.47	0.01903	3725.47	0.1624	3725.47	0.06778	3725.47	0.09516
	3724.54	0.01928	3724.54	0.16271	3724.54	0.06822	3724.54	0.0956
	3723.61	0.01901	3723.61	0.1624	3723.61	0.06827	3723.61	0.09482
	3722.68	0.01878	3722.68	0.16195	3722.68	0.06771	3722.68	0.09388
	3721.75	0.01898	3721.75	0.16208	3721.75	0.06765	3721.75	0.094
	3720.82	0.01914	3720.82	0.16219	3720.82	0.06793	3720.82	0.09429
	3719.88	0.0189	3719.88	0.16199	3719.88	0.06757	3719.88	0.09419
	3718.95	0.01855	3718.95	0.16176	3718.95	0.06729	3718.95	0.09381
	3718.02	0.0186	3718.02	0.1619	3718.02	0.06757	3718.02	0.0939
	3717.09	0.01876	3717.09	0.16202	3717.09	0.06787	3717.09	0.09425
	3716.16	0.01872	3716.16	0.16231	3716.16	0.06811	3716.16	0.09435
	3715.22	0.01982	3715.22	0.1631	3715.22	0.06883	3715.22	0.0955
	3714.29	0.02049	3714.29	0.16404	3714.29	0.0697	3714.29	0.09664
	3713.36	0.01994	3713.36	0.16348	3713.36	0.06941	3713.36	0.09605
	3712.43	0.02009	3712.43	0.16267	3712.43	0.06859	3712.43	0.09574
	3711.5	0.01977	3711.5	0.16269	3711.5	0.06861	3711.5	0.09565
	3710.56	0.01879	3710.56	0.16215	3710.56	0.06786	3710.56	0.0948
	3709.63	0.01853	3709.63	0.1615	3709.63	0.0672	3709.63	0.09391
	3708.7	0.01849	3708.7	0.16156	3708.7	0.06726	3708.7	0.09384
	3707.77	0.0183	3707.77	0.16147	3707.77	0.06745	3707.77	0.09401
	3706.84	0.01826	3706.84	0.1613	3706.84	0.06731	3706.84	0.09372
	3705.91	0.01836	3705.91	0.1615	3705.91	0.06735	3705.91	0.09376
	3704.97	0.01884	3704.97	0.16224	3704.97	0.06786	3704.97	0.09463
	3704.04	0.01954	3704.04	0.16276	3704.04	0.06849	3704.04	0.09528
	3703.11	0.01929	3703.11	0.16245	3703.11	0.0684	3703.11	0.09477
	3702.18	0.01881	3702.18	0.16163	3702.18	0.06764	3702.18	0.09418
	3701.25	0.01833	3701.25	0.16166	3701.25	0.06721	3701.25	0.09385
	3700.31	0.01831	3700.31	0.16188	3700.31	0.06728	3700.31	0.09388
	3699.38	0.01833	3699.38	0.16192	3699.38	0.06748	3699.38	0.09394
	3698.45	0.01851	3698.45	0.16172	3698.45	0.06759	3698.45	0.09397
	3697.52	0.01854	3697.52	0.1617	3697.52	0.06752	3697.52	0.09398
	3696.59	0.01874	3696.59	0.16177	3696.59	0.06761	3696.59	0.09424
	3695.66	0.01862	3695.66	0.16198	3695.66	0.06784	3695.66	0.09426
	3694.72	0.01899	3694.72	0.16231	3694.72	0.06828	3694.72	0.09444
	3693.79	0.01968	3693.79	0.16311	3693.79	0.06864	3693.79	0.09543
	3692.86	0.01954	3692.86	0.16346	3692.86	0.06897	3692.86	0.09573
	3691.93	0.01964	3691.93	0.16322	3691.93	0.06904	3691.93	0.09552
	3691	0.02077	3691	0.16358	3691	0.06949	3691	0.0963
	3690.06	0.02073	3690.06	0.16362	3690.06	0.0696	3690.06	0.09615
	3689.13	0.01936	3689.13	0.16181	3689.13	0.06811	3689.13	0.09454
	3688.2	0.01811	3688.2	0.16117	3688.2	0.067	3688.2	0.09312
	3687.27	0.01822	3687.27	0.16123	3687.27	0.06707	3687.27	0.09291
	3686.34	0.01833	3686.34	0.16135	3686.34	0.06724	3686.34	0.09324
	3685.41	0.01829	3685.41	0.16128	3685.41	0.0673	3685.41	0.09345
	3684.47	0.01803	3684.47	0.1615	3684.47	0.06732	3684.47	0.09351
	3683.54	0.01816	3683.54	0.16178	3683.54	0.06754	3683.54	0.09368
	3682.61	0.0188	3682.61	0.16198	3682.61	0.06774	3682.61	0.0941
	3681.68	0.01927	3681.68	0.16228	3681.68	0.06808	3681.68	0.0945
	3680.75	0.01887	3680.75	0.16246	3680.75	0.06804	3680.75	0.09446
	3679.81	0.01909	3679.81	0.16253	3679.81	0.068	3679.81	0.09442
	3678.88	0.02012	3678.88	0.16358	3678.88	0.06899	3678.88	0.09539
	3677.95	0.02121	3677.95	0.16482	3677.95	0.07048	3677.95	0.09729
	3677.02	0.0212	3677.02	0.16463	3677.02	0.07042	3677.02	0.0977
	3676.09	0.02004	3676.09	0.16259	3676.09	0.06853	3676.09	0.09527
	3675.16	0.01855	3675.16	0.16133	3675.16	0.06714	3675.16	0.09335
	3674.22	0.01885	3674.22	0.16188	3674.22	0.06757	3674.22	0.09386
	3673.29	0.0202	3673.29	0.1633	3673.29	0.06874	3673.29	0.09549
	3672.36	0.02073	3672.36	0.16373	3672.36	0.06955	3672.36	0.09577
	3671.43	0.02093	3671.43	0.16284	3671.43	0.06872	3671.43	0.09571
	3670.5	0.02004	3670.5	0.16233	3670.5	0.06786	3670.5	0.0949
	3669.56	0.01869	3669.56	0.16188	3669.56	0.06675	3669.56	0.09342
	3668.63	0.01797	3668.63	0.16184	3668.63	0.0662	3668.63	0.09322
	3667.7	0.01814	3667.7	0.16228	3667.7	0.06653	3667.7	0.09354
	3666.77	0.01856	3666.77	0.16266	3666.77	0.06683	3666.77	0.09383
	3665.84	0.01875	3665.84	0.16306	3665.84	0.06698	3665.84	0.09369
	3664.9	0.01885	3664.9	0.16335	3664.9	0.06712	3664.9	0.0935
	3663.97	0.01862	3663.97	0.1635	3663.97	0.06722	3663.97	0.09338
	3663.04	0.01863	3663.04	0.16337	3663.04	0.06731	3663.04	0.09358
	3662.11	0.0186	3662.11	0.16364	3662.11	0.06722	3662.11	0.09389
	3661.18	0.01878	3661.18	0.16382	3661.18	0.06714	3661.18	0.09401
	3660.25	0.01913	3660.25	0.16412	3660.25	0.06757	3660.25	0.09406
	3659.31	0.02011	3659.31	0.16491	3659.31	0.0684	3659.31	0.09516
	3658.38	0.02054	3658.38	0.16561	3658.38	0.06899	3658.38	0.09597
	3657.45	0.02022	3657.45	0.16477	3657.45	0.06856	3657.45	0.09524
	3656.52	0.01959	3656.52	0.1639	3656.52	0.06772	3656.52	0.09438
	3655.59	0.01924	3655.59	0.16412	3655.59	0.06754	3655.59	0.09419
	3654.65	0.0197	3654.65	0.16482	3654.65	0.06798	3654.65	0.09455
	3653.72	0.02104	3653.72	0.16545	3653.72	0.0689	3653.72	0.09581
	3652.79	0.02213	3652.79	0.1663	3652.79	0.07018	3652.79	0.09672
	3651.86	0.02279	3651.86	0.16668	3651.86	0.07065	3651.86	0.0975
	3650.93	0.02223	3650.93	0.16657	3650.93	0.07018	3650.93	0.09723
	3650	0.02246	3650	0.1658	3650	0.06963	3650	0.09682
	3649.06	0.02201	3649.06	0.16575	3649.06	0.06893	3649.06	0.09641
	3648.13	0.02111	3648.13	0.16475	3648.13	0.06798	3648.13	0.09474
	3647.2	0.02011	3647.2	0.16414	3647.2	0.06709	3647.2	0.09356
	3646.27	0.01968	3646.27	0.16435	3646.27	0.06687	3646.27	0.09336
	3645.34	0.01988	3645.34	0.16483	3645.34	0.06695	3645.34	0.09381
	3644.4	0.02016	3644.4	0.16517	3644.4	0.0672	3644.4	0.09401
	3643.47	0.02019	3643.47	0.16536	3643.47	0.06715	3643.47	0.09398
	3642.54	0.02019	3642.54	0.16551	3642.54	0.06725	3642.54	0.09386
	3641.61	0.02001	3641.61	0.16596	3641.61	0.06749	3641.61	0.094
	3640.68	0.02007	3640.68	0.16637	3640.68	0.06791	3640.68	0.09414
	3639.75	0.02029	3639.75	0.16657	3639.75	0.06797	3639.75	0.09426
	3638.81	0.02063	3638.81	0.16644	3638.81	0.06784	3638.81	0.09437
	3637.88	0.02069	3637.88	0.16663	3637.88	0.06789	3637.88	0.09434
	3636.95	0.02121	3636.95	0.16701	3636.95	0.06819	3636.95	0.09467
	3636.02	0.02158	3636.02	0.16733	3636.02	0.06842	3636.02	0.09522
	3635.09	0.02147	3635.09	0.16726	3635.09	0.06846	3635.09	0.09487
	3634.15	0.02129	3634.15	0.16724	3634.15	0.06792	3634.15	0.09457
	3633.22	0.02176	3633.22	0.16783	3633.22	0.06815	3633.22	0.09486
	3632.29	0.02314	3632.29	0.16897	3632.29	0.06934	3632.29	0.09627
	3631.36	0.02442	3631.36	0.16983	3631.36	0.07086	3631.36	0.09798
	3630.43	0.02464	3630.43	0.16897	3630.43	0.07072	3630.43	0.09805
	3629.5	0.02299	3629.5	0.16729	3629.5	0.069	3629.5	0.09617
	3628.56	0.02185	3628.56	0.16655	3628.56	0.06757	3628.56	0.09512
	3627.63	0.02173	3627.63	0.16669	3627.63	0.06743	3627.63	0.0942
	3626.7	0.02174	3626.7	0.16699	3626.7	0.06738	3626.7	0.09391
	3625.77	0.02155	3625.77	0.16713	3625.77	0.06744	3625.77	0.09417
	3624.84	0.02169	3624.84	0.16737	3624.84	0.06768	3624.84	0.0944
	3623.9	0.02188	3623.9	0.16784	3623.9	0.06787	3623.9	0.09468
	3622.97	0.0227	3622.97	0.16854	3622.97	0.06815	3622.97	0.0952
	3622.04	0.02391	3622.04	0.16942	3622.04	0.06888	3622.04	0.09608
	3621.11	0.02419	3621.11	0.16962	3621.11	0.06945	3621.11	0.09645
	3620.18	0.02393	3620.18	0.16903	3620.18	0.06937	3620.18	0.09631
	3619.25	0.02341	3619.25	0.16868	3619.25	0.06864	3619.25	0.09561
	3618.31	0.02314	3618.31	0.16792	3618.31	0.06825	3618.31	0.09491
	3617.38	0.02292	3617.38	0.1683	3617.38	0.06816	3617.38	0.09518
	3616.45	0.02301	3616.45	0.16931	3616.45	0.06832	3616.45	0.09537
	3615.52	0.02348	3615.52	0.16951	3615.52	0.06843	3615.52	0.09603
	3614.59	0.0237	3614.59	0.16942	3614.59	0.06882	3614.59	0.09653
	3613.65	0.02366	3613.65	0.16923	3613.65	0.06865	3613.65	0.09575
	3612.72	0.0237	3612.72	0.16922	3612.72	0.06838	3612.72	0.09522
	3611.79	0.02423	3611.79	0.1698	3611.79	0.06852	3611.79	0.0959
	3610.86	0.02433	3610.86	0.17001	3610.86	0.069	3610.86	0.09586
	3609.93	0.02429	3609.93	0.16974	3609.93	0.06854	3609.93	0.09559
	3608.99	0.02389	3608.99	0.16974	3608.99	0.0682	3608.99	0.09564
	3608.06	0.02355	3608.06	0.16934	3608.06	0.06811	3608.06	0.09505
	3607.13	0.02324	3607.13	0.1693	3607.13	0.06768	3607.13	0.09455
	3606.2	0.02291	3606.2	0.16954	3606.2	0.06734	3606.2	0.09448
	3605.27	0.02306	3605.27	0.16965	3605.27	0.06747	3605.27	0.09481
	3604.34	0.02338	3604.34	0.17008	3604.34	0.06788	3604.34	0.095
	3603.4	0.02384	3603.4	0.17052	3603.4	0.06818	3603.4	0.09536
	3602.47	0.02386	3602.47	0.17098	3602.47	0.06831	3602.47	0.09512
	3601.54	0.02407	3601.54	0.17108	3601.54	0.06816	3601.54	0.09507
	3600.61	0.02384	3600.61	0.17107	3600.61	0.06785	3600.61	0.09533
	3599.68	0.0233	3599.68	0.17089	3599.68	0.06789	3599.68	0.09514
	3598.74	0.02347	3598.74	0.171	3598.74	0.06792	3598.74	0.09529
	3597.81	0.02446	3597.81	0.17115	3597.81	0.06815	3597.81	0.09577
	3596.88	0.02488	3596.88	0.17128	3596.88	0.06845	3596.88	0.09559
	3595.95	0.02479	3595.95	0.17121	3595.95	0.06842	3595.95	0.09567
	3595.02	0.02401	3595.02	0.17141	3595.02	0.06816	3595.02	0.09557
	3594.09	0.02342	3594.09	0.17131	3594.09	0.06788	3594.09	0.09502
	3593.15	0.02323	3593.15	0.17117	3593.15	0.06744	3593.15	0.09488
	3592.22	0.0237	3592.22	0.17143	3592.22	0.06779	3592.22	0.09539
	3591.29	0.02488	3591.29	0.17195	3591.29	0.06842	3591.29	0.09671
	3590.36	0.02552	3590.36	0.17257	3590.36	0.06901	3590.36	0.09682
	3589.43	0.02589	3589.43	0.17266	3589.43	0.06907	3589.43	0.09653
	3588.49	0.02544	3588.49	0.17238	3588.49	0.06917	3588.49	0.09666
	3587.56	0.02447	3587.56	0.17158	3587.56	0.06843	3587.56	0.09582
	3586.63	0.02399	3586.63	0.17145	3586.63	0.06744	3586.63	0.09514
	3585.7	0.02377	3585.7	0.1718	3585.7	0.06716	3585.7	0.09498
	3584.77	0.02374	3584.77	0.17171	3584.77	0.0675	3584.77	0.09518
	3583.84	0.02377	3583.84	0.17192	3583.84	0.06788	3583.84	0.09521
	3582.9	0.02401	3582.9	0.17236	3582.9	0.06804	3582.9	0.09508
	3581.97	0.02399	3581.97	0.17271	3581.97	0.06792	3581.97	0.095
	3581.04	0.02395	3581.04	0.17291	3581.04	0.0679	3581.04	0.09495
	3580.11	0.02407	3580.11	0.17298	3580.11	0.06783	3580.11	0.09499
	3579.18	0.02414	3579.18	0.17291	3579.18	0.06774	3579.18	0.09528
	3578.24	0.02408	3578.24	0.17287	3578.24	0.06747	3578.24	0.09557
	3577.31	0.02424	3577.31	0.17271	3577.31	0.06753	3577.31	0.09539
	3576.38	0.02411	3576.38	0.17303	3576.38	0.06786	3576.38	0.09523
	3575.45	0.02392	3575.45	0.1734	3575.45	0.06788	3575.45	0.09533
	3574.52	0.02376	3574.52	0.17373	3574.52	0.06749	3574.52	0.09539
	3573.59	0.02386	3573.59	0.17389	3573.59	0.06746	3573.59	0.09526
	3572.65	0.02409	3572.65	0.174	3572.65	0.06779	3572.65	0.09549
	3571.72	0.02452	3571.72	0.1742	3571.72	0.06821	3571.72	0.09579
	3570.79	0.02543	3570.79	0.17482	3570.79	0.06866	3570.79	0.09672
	3569.86	0.02583	3569.86	0.1756	3569.86	0.06975	3569.86	0.09754
	3568.93	0.02614	3568.93	0.17582	3568.93	0.06989	3568.93	0.09777
	3567.99	0.02605	3567.99	0.17515	3567.99	0.06924	3567.99	0.09732
	3567.06	0.02554	3567.06	0.17443	3567.06	0.06829	3567.06	0.0962
	3566.13	0.02492	3566.13	0.17413	3566.13	0.0676	3566.13	0.09585
	3565.2	0.02439	3565.2	0.17413	3565.2	0.06751	3565.2	0.0957
	3564.27	0.02416	3564.27	0.17406	3564.27	0.06767	3564.27	0.09565
	3563.33	0.0242	3563.33	0.17428	3563.33	0.06783	3563.33	0.0956
	3562.4	0.02462	3562.4	0.17491	3562.4	0.06801	3562.4	0.09587
	3561.47	0.0245	3561.47	0.17516	3561.47	0.06804	3561.47	0.09584
	3560.54	0.02429	3560.54	0.17488	3560.54	0.06769	3560.54	0.09553
	3559.61	0.02436	3559.61	0.17506	3559.61	0.06764	3559.61	0.09556
	3558.68	0.02444	3558.68	0.17508	3558.68	0.06792	3558.68	0.09548
	3557.74	0.02423	3557.74	0.17537	3557.74	0.06803	3557.74	0.09538
	3556.81	0.02427	3556.81	0.17562	3556.81	0.06821	3556.81	0.09565
	3555.88	0.02427	3555.88	0.17583	3555.88	0.0683	3555.88	0.09633
	3554.95	0.02463	3554.95	0.17608	3554.95	0.06824	3554.95	0.09675
	3554.02	0.02479	3554.02	0.1764	3554.02	0.06814	3554.02	0.09642
	3553.08	0.02478	3553.08	0.17647	3553.08	0.06813	3553.08	0.09623
	3552.15	0.02469	3552.15	0.17642	3552.15	0.06796	3552.15	0.09619
	3551.22	0.02463	3551.22	0.17645	3551.22	0.06787	3551.22	0.09621
	3550.29	0.02487	3550.29	0.17709	3550.29	0.06814	3550.29	0.09619
	3549.36	0.02523	3549.36	0.17757	3549.36	0.06854	3549.36	0.09649
	3548.43	0.0254	3548.43	0.17753	3548.43	0.06849	3548.43	0.09642
	3547.49	0.02573	3547.49	0.17712	3547.49	0.06853	3547.49	0.09634
	3546.56	0.02541	3546.56	0.17716	3546.56	0.06842	3546.56	0.09639
	3545.63	0.02501	3545.63	0.17719	3545.63	0.06817	3545.63	0.09639
	3544.7	0.02465	3544.7	0.17731	3544.7	0.06811	3544.7	0.09645
	3543.77	0.02454	3543.77	0.17743	3543.77	0.06804	3543.77	0.0964
	3542.83	0.0245	3542.83	0.17755	3542.83	0.06768	3542.83	0.09615
	3541.9	0.02449	3541.9	0.17759	3541.9	0.06767	3541.9	0.09615
	3540.97	0.02459	3540.97	0.1778	3540.97	0.06766	3540.97	0.09609
	3540.04	0.02474	3540.04	0.17787	3540.04	0.06747	3540.04	0.09594
	3539.11	0.0247	3539.11	0.17797	3539.11	0.0674	3539.11	0.09644
	3538.18	0.0247	3538.18	0.17816	3538.18	0.06783	3538.18	0.09672
	3537.24	0.02465	3537.24	0.17847	3537.24	0.06809	3537.24	0.09649
	3536.31	0.0246	3536.31	0.17857	3536.31	0.06808	3536.31	0.09621
	3535.38	0.02464	3535.38	0.17865	3535.38	0.06797	3535.38	0.09605
	3534.45	0.0249	3534.45	0.17849	3534.45	0.06797	3534.45	0.09625
	3533.52	0.02475	3533.52	0.17882	3533.52	0.06814	3533.52	0.09658
	3532.58	0.02487	3532.58	0.17929	3532.58	0.06863	3532.58	0.09661
	3531.65	0.025	3531.65	0.17959	3531.65	0.06865	3531.65	0.0965
	3530.72	0.02495	3530.72	0.1795	3530.72	0.0686	3530.72	0.09661
	3529.79	0.02509	3529.79	0.17935	3529.79	0.06863	3529.79	0.09685
	3528.86	0.0252	3528.86	0.17958	3528.86	0.06855	3528.86	0.09695
	3527.93	0.02522	3527.93	0.17992	3527.93	0.06832	3527.93	0.09705
	3526.99	0.02504	3526.99	0.17984	3526.99	0.06819	3526.99	0.09704
	3526.06	0.02496	3526.06	0.17995	3526.06	0.06818	3526.06	0.09717
	3525.13	0.02492	3525.13	0.18006	3525.13	0.06855	3525.13	0.09728
	3524.2	0.02477	3524.2	0.18012	3524.2	0.0687	3524.2	0.09671
	3523.27	0.02508	3523.27	0.18023	3523.27	0.06826	3523.27	0.09635
	3522.33	0.02502	3522.33	0.18017	3522.33	0.06784	3522.33	0.09675
	3521.4	0.02475	3521.4	0.1798	3521.4	0.06798	3521.4	0.09714
	3520.47	0.02485	3520.47	0.18009	3520.47	0.06824	3520.47	0.09696
	3519.54	0.02477	3519.54	0.18057	3519.54	0.06817	3519.54	0.0967
	3518.61	0.02444	3518.61	0.18056	3518.61	0.0678	3518.61	0.09644
	3517.68	0.0247	3517.68	0.18047	3517.68	0.06766	3517.68	0.09648
	3516.74	0.02498	3516.74	0.18091	3516.74	0.06777	3516.74	0.09657
	3515.81	0.02495	3515.81	0.1809	3515.81	0.06798	3515.81	0.09667
	3514.88	0.02466	3514.88	0.18099	3514.88	0.068	3514.88	0.09654
	3513.95	0.02479	3513.95	0.18129	3513.95	0.06824	3513.95	0.09683
	3513.02	0.0249	3513.02	0.18159	3513.02	0.0686	3513.02	0.09708
	3512.08	0.02516	3512.08	0.18179	3512.08	0.06881	3512.08	0.09725
	3511.15	0.02523	3511.15	0.1818	3511.15	0.06873	3511.15	0.09733
	3510.22	0.02513	3510.22	0.18152	3510.22	0.06856	3510.22	0.09701
	3509.29	0.02496	3509.29	0.18166	3509.29	0.06837	3509.29	0.09707
	3508.36	0.02496	3508.36	0.18185	3508.36	0.06848	3508.36	0.09688
	3507.42	0.02491	3507.42	0.18227	3507.42	0.06842	3507.42	0.09674
	3506.49	0.025	3506.49	0.18266	3506.49	0.06843	3506.49	0.09682
	3505.56	0.02497	3505.56	0.18272	3505.56	0.06855	3505.56	0.09677
	3504.63	0.02495	3504.63	0.18285	3504.63	0.06869	3504.63	0.09698
	3503.7	0.02498	3503.7	0.18296	3503.7	0.06848	3503.7	0.09711
	3502.77	0.02488	3502.77	0.18273	3502.77	0.06793	3502.77	0.09711
	3501.83	0.0249	3501.83	0.18281	3501.83	0.06751	3501.83	0.0968
	3500.9	0.02504	3500.9	0.18268	3500.9	0.06784	3500.9	0.09668
	3499.97	0.02479	3499.97	0.18279	3499.97	0.06821	3499.97	0.09682
	3499.04	0.02466	3499.04	0.18292	3499.04	0.06863	3499.04	0.09708
	3498.11	0.02467	3498.11	0.18301	3498.11	0.06873	3498.11	0.09688
	3497.17	0.02476	3497.17	0.18305	3497.17	0.06829	3497.17	0.09679
	3496.24	0.02474	3496.24	0.18315	3496.24	0.06812	3496.24	0.09698
	3495.31	0.02488	3495.31	0.18315	3495.31	0.06839	3495.31	0.09708
	3494.38	0.02466	3494.38	0.18341	3494.38	0.06839	3494.38	0.09702
	3493.45	0.02479	3493.45	0.18359	3493.45	0.06853	3493.45	0.09703
	3492.52	0.02494	3492.52	0.18383	3492.52	0.06851	3492.52	0.09735
	3491.58	0.02476	3491.58	0.18402	3491.58	0.06839	3491.58	0.09738
	3490.65	0.02484	3490.65	0.18422	3490.65	0.06862	3490.65	0.09737
	3489.72	0.02507	3489.72	0.18418	3489.72	0.0688	3489.72	0.09747
	3488.79	0.02495	3488.79	0.18427	3488.79	0.06835	3488.79	0.09742
	3487.86	0.02475	3487.86	0.18429	3487.86	0.06824	3487.86	0.09751
	3486.92	0.02479	3486.92	0.18424	3486.92	0.06843	3486.92	0.09769
	3485.99	0.02492	3485.99	0.18418	3485.99	0.06858	3485.99	0.09744
	3485.06	0.02494	3485.06	0.18433	3485.06	0.06849	3485.06	0.09725
	3484.13	0.02501	3484.13	0.18453	3484.13	0.06849	3484.13	0.09744
	3483.2	0.02485	3483.2	0.18469	3483.2	0.06855	3483.2	0.09735
	3482.27	0.025	3482.27	0.18487	3482.27	0.06848	3482.27	0.09714
	3481.33	0.02511	3481.33	0.18492	3481.33	0.06828	3481.33	0.09704
	3480.4	0.02515	3480.4	0.18472	3480.4	0.06845	3480.4	0.09721
	3479.47	0.02485	3479.47	0.185	3479.47	0.06852	3479.47	0.09713
	3478.54	0.02475	3478.54	0.18542	3478.54	0.06838	3478.54	0.09707
	3477.61	0.02477	3477.61	0.18565	3477.61	0.06846	3477.61	0.09733
	3476.67	0.0246	3476.67	0.18559	3476.67	0.06868	3476.67	0.09748
	3475.74	0.02458	3475.74	0.18564	3475.74	0.06843	3475.74	0.09722
	3474.81	0.0248	3474.81	0.18553	3474.81	0.06833	3474.81	0.09731
	3473.88	0.02471	3473.88	0.18553	3473.88	0.0684	3473.88	0.09753
	3472.95	0.02477	3472.95	0.18568	3472.95	0.0684	3472.95	0.09762
	3472.02	0.02479	3472.02	0.18593	3472.02	0.06836	3472.02	0.09753
	3471.08	0.02486	3471.08	0.18604	3471.08	0.06856	3471.08	0.0975
	3470.15	0.02477	3470.15	0.1863	3470.15	0.06847	3470.15	0.0975
	3469.22	0.02494	3469.22	0.18636	3469.22	0.06835	3469.22	0.09762
	3468.29	0.02516	3468.29	0.18633	3468.29	0.06853	3468.29	0.09758
	3467.36	0.02522	3467.36	0.18633	3467.36	0.06886	3467.36	0.09746
	3466.42	0.02502	3466.42	0.18665	3466.42	0.06894	3466.42	0.0972
	3465.49	0.02515	3465.49	0.18687	3465.49	0.06884	3465.49	0.0973
	3464.56	0.02503	3464.56	0.18716	3464.56	0.06855	3464.56	0.09758
	3463.63	0.02476	3463.63	0.18721	3463.63	0.06869	3463.63	0.09742
	3462.7	0.02472	3462.7	0.18733	3462.7	0.06894	3462.7	0.09715
	3461.77	0.02482	3461.77	0.18743	3461.77	0.06888	3461.77	0.09759
	3460.83	0.02468	3460.83	0.18758	3460.83	0.06875	3460.83	0.09795
	3459.9	0.02462	3459.9	0.18754	3459.9	0.06882	3459.9	0.09794
	3458.97	0.02475	3458.97	0.1875	3458.97	0.06869	3458.97	0.098
	3458.04	0.02504	3458.04	0.18747	3458.04	0.06854	3458.04	0.09803
	3457.11	0.02527	3457.11	0.18771	3457.11	0.06853	3457.11	0.09786
	3456.17	0.02511	3456.17	0.18795	3456.17	0.06865	3456.17	0.09785
	3455.24	0.025	3455.24	0.18822	3455.24	0.06851	3455.24	0.0979
	3454.31	0.02507	3454.31	0.18837	3454.31	0.06835	3454.31	0.098
	3453.38	0.02499	3453.38	0.18823	3453.38	0.06836	3453.38	0.0982
	3452.45	0.02514	3452.45	0.18792	3452.45	0.06823	3452.45	0.09802
	3451.51	0.02508	3451.51	0.18798	3451.51	0.06816	3451.51	0.09787
	3450.58	0.0248	3450.58	0.18828	3450.58	0.06869	3450.58	0.09794
	3449.65	0.02498	3449.65	0.18874	3449.65	0.06887	3449.65	0.09817
	3448.72	0.02531	3448.72	0.18891	3448.72	0.06857	3448.72	0.09829
	3447.79	0.02519	3447.79	0.1889	3447.79	0.06833	3447.79	0.09799
	3446.86	0.0251	3446.86	0.18877	3446.86	0.06859	3446.86	0.09804
	3445.92	0.02513	3445.92	0.18885	3445.92	0.06875	3445.92	0.09808
	3444.99	0.02508	3444.99	0.18912	3444.99	0.06869	3444.99	0.09825
	3444.06	0.02485	3444.06	0.18946	3444.06	0.06887	3444.06	0.09814
	3443.13	0.0248	3443.13	0.18935	3443.13	0.06904	3443.13	0.09791
	3442.2	0.02495	3442.2	0.18938	3442.2	0.06863	3442.2	0.09798
	3441.26	0.02504	3441.26	0.18929	3441.26	0.06829	3441.26	0.09815
	3440.33	0.02499	3440.33	0.18929	3440.33	0.06854	3440.33	0.09805
	3439.4	0.02515	3439.4	0.18914	3439.4	0.06878	3439.4	0.09793
	3438.47	0.02524	3438.47	0.18922	3438.47	0.06882	3438.47	0.09778
	3437.54	0.02533	3437.54	0.18951	3437.54	0.06924	3437.54	0.09806
	3436.61	0.02519	3436.61	0.18961	3436.61	0.06933	3436.61	0.09854
	3435.67	0.02505	3435.67	0.18944	3435.67	0.06929	3435.67	0.09849
	3434.74	0.0252	3434.74	0.18948	3434.74	0.06923	3434.74	0.09819
	3433.81	0.0253	3433.81	0.18977	3433.81	0.06917	3433.81	0.09805
	3432.88	0.02519	3432.88	0.19007	3432.88	0.06942	3432.88	0.09826
	3431.95	0.02519	3431.95	0.19004	3431.95	0.06966	3431.95	0.09848
	3431.01	0.02502	3431.01	0.19008	3431.01	0.06942	3431.01	0.09851
	3430.08	0.02516	3430.08	0.19014	3430.08	0.06927	3430.08	0.0985
	3429.15	0.02532	3429.15	0.19033	3429.15	0.06925	3429.15	0.09855
	3428.22	0.02518	3428.22	0.19045	3428.22	0.06938	3428.22	0.09832
	3427.29	0.02485	3427.29	0.19053	3427.29	0.06936	3427.29	0.09831
	3426.36	0.02478	3426.36	0.19054	3426.36	0.0693	3426.36	0.09851
	3425.42	0.02498	3425.42	0.19067	3425.42	0.06936	3425.42	0.09845
	3424.49	0.02524	3424.49	0.19072	3424.49	0.06924	3424.49	0.09853
	3423.56	0.02545	3423.56	0.19088	3423.56	0.06899	3423.56	0.09857
	3422.63	0.02551	3422.63	0.19106	3422.63	0.0692	3422.63	0.09866
	3421.7	0.02528	3421.7	0.1912	3421.7	0.06944	3421.7	0.09879
	3420.76	0.02514	3420.76	0.19076	3420.76	0.06951	3420.76	0.09861
	3419.83	0.02514	3419.83	0.19084	3419.83	0.06945	3419.83	0.09857
	3418.9	0.02535	3418.9	0.19119	3418.9	0.06931	3418.9	0.0987
	3417.97	0.02511	3417.97	0.19108	3417.97	0.06892	3417.97	0.09862
	3417.04	0.02491	3417.04	0.1909	3417.04	0.06885	3417.04	0.09854
	3416.11	0.02515	3416.11	0.19094	3416.11	0.06895	3416.11	0.0987
	3415.17	0.02543	3415.17	0.19088	3415.17	0.06902	3415.17	0.09858
	3414.24	0.02522	3414.24	0.19095	3414.24	0.06926	3414.24	0.09837
	3413.31	0.02495	3413.31	0.19128	3413.31	0.06956	3413.31	0.09838
	3412.38	0.02494	3412.38	0.19159	3412.38	0.06942	3412.38	0.09854
	3411.45	0.02517	3411.45	0.19155	3411.45	0.06917	3411.45	0.09862
	3410.51	0.02535	3410.51	0.19168	3410.51	0.06909	3410.51	0.09863
	3409.58	0.02543	3409.58	0.19164	3409.58	0.06932	3409.58	0.09891
	3408.65	0.02519	3408.65	0.19169	3408.65	0.06922	3408.65	0.09904
	3407.72	0.02502	3407.72	0.19167	3407.72	0.06913	3407.72	0.09885
	3406.79	0.02516	3406.79	0.19153	3406.79	0.0692	3406.79	0.09889
	3405.85	0.02507	3405.85	0.19164	3405.85	0.06903	3405.85	0.09907
	3404.92	0.02492	3404.92	0.19172	3404.92	0.06899	3404.92	0.09916
	3403.99	0.02497	3403.99	0.19149	3403.99	0.06939	3403.99	0.09928
	3403.06	0.02491	3403.06	0.19151	3403.06	0.06942	3403.06	0.09935
	3402.13	0.02518	3402.13	0.19141	3402.13	0.06926	3402.13	0.09928
	3401.2	0.02532	3401.2	0.1914	3401.2	0.06912	3401.2	0.09906
	3400.26	0.02532	3400.26	0.19153	3400.26	0.06922	3400.26	0.09902
	3399.33	0.02555	3399.33	0.19166	3399.33	0.06939	3399.33	0.09889
	3398.4	0.0256	3398.4	0.19173	3398.4	0.06933	3398.4	0.0989
	3397.47	0.02528	3397.47	0.19203	3397.47	0.06919	3397.47	0.09907
	3396.54	0.0251	3396.54	0.19224	3396.54	0.06932	3396.54	0.09929
	3395.6	0.02525	3395.6	0.19204	3395.6	0.06947	3395.6	0.09943
	3394.67	0.0255	3394.67	0.19164	3394.67	0.06964	3394.67	0.09947
	3393.74	0.02555	3393.74	0.19166	3393.74	0.06959	3393.74	0.09944
	3392.81	0.02547	3392.81	0.19168	3392.81	0.06935	3392.81	0.09948
	3391.88	0.02539	3391.88	0.19187	3391.88	0.06916	3391.88	0.09955
	3390.95	0.0257	3390.95	0.192	3390.95	0.06921	3390.95	0.09931
	3390.01	0.02582	3390.01	0.19184	3390.01	0.06915	3390.01	0.09934
	3389.08	0.0256	3389.08	0.19182	3389.08	0.06905	3389.08	0.09967
	3388.15	0.02563	3388.15	0.19207	3388.15	0.06891	3388.15	0.0996
	3387.22	0.02573	3387.22	0.19207	3387.22	0.06904	3387.22	0.09962
	3386.29	0.02579	3386.29	0.19206	3386.29	0.06922	3386.29	0.09949
	3385.35	0.02575	3385.35	0.192	3385.35	0.06928	3385.35	0.09935
	3384.42	0.02546	3384.42	0.19202	3384.42	0.0694	3384.42	0.09954
	3383.49	0.02541	3383.49	0.19211	3383.49	0.06957	3383.49	0.09959
	3382.56	0.02553	3382.56	0.19206	3382.56	0.06933	3382.56	0.09952
	3381.63	0.02562	3381.63	0.19183	3381.63	0.06904	3381.63	0.09938
	3380.7	0.02558	3380.7	0.19198	3380.7	0.06891	3380.7	0.09921
	3379.76	0.02564	3379.76	0.19215	3379.76	0.06899	3379.76	0.09946
	3378.83	0.02552	3378.83	0.19217	3378.83	0.06907	3378.83	0.09982
	3377.9	0.0254	3377.9	0.19213	3377.9	0.06927	3377.9	0.09995
	3376.97	0.02559	3376.97	0.19213	3376.97	0.06943	3376.97	0.09979
	3376.04	0.02584	3376.04	0.19198	3376.04	0.06948	3376.04	0.09987
	3375.1	0.02565	3375.1	0.19199	3375.1	0.06926	3375.1	0.09993
	3374.17	0.02553	3374.17	0.19196	3374.17	0.06892	3374.17	0.0999
	3373.24	0.02553	3373.24	0.19185	3373.24	0.06884	3373.24	0.09971
	3372.31	0.02563	3372.31	0.19178	3372.31	0.06915	3372.31	0.09977
	3371.38	0.02546	3371.38	0.19202	3371.38	0.06928	3371.38	0.09989
	3370.45	0.02559	3370.45	0.19222	3370.45	0.06931	3370.45	0.10004
	3369.51	0.02576	3369.51	0.19229	3369.51	0.06924	3369.51	0.0999
	3368.58	0.02579	3368.58	0.19223	3368.58	0.06932	3368.58	0.1
	3367.65	0.02592	3367.65	0.1922	3367.65	0.06952	3367.65	0.10022
	3366.72	0.02596	3366.72	0.19203	3366.72	0.06963	3366.72	0.10001
	3365.79	0.02598	3365.79	0.19213	3365.79	0.06955	3365.79	0.09998
	3364.85	0.02605	3364.85	0.19242	3364.85	0.06953	3364.85	0.10018
	3363.92	0.02602	3363.92	0.1926	3363.92	0.06936	3363.92	0.10019
	3362.99	0.02584	3362.99	0.1925	3362.99	0.06922	3362.99	0.10009
	3362.06	0.02574	3362.06	0.19236	3362.06	0.06916	3362.06	0.10024
	3361.13	0.02584	3361.13	0.19221	3361.13	0.06925	3361.13	0.10059
	3360.2	0.02587	3360.2	0.1923	3360.2	0.06925	3360.2	0.10069
	3359.26	0.02586	3359.26	0.1924	3359.26	0.0693	3359.26	0.10037
	3358.33	0.02589	3358.33	0.19249	3358.33	0.06935	3358.33	0.10022
	3357.4	0.02603	3357.4	0.19243	3357.4	0.06942	3357.4	0.10044
	3356.47	0.02601	3356.47	0.19238	3356.47	0.0696	3356.47	0.10055
	3355.54	0.02596	3355.54	0.19242	3355.54	0.06964	3355.54	0.10053
	3354.6	0.02604	3354.6	0.1925	3354.6	0.06954	3354.6	0.10033
	3353.67	0.02596	3353.67	0.19225	3353.67	0.06948	3353.67	0.10025
	3352.74	0.02581	3352.74	0.19208	3352.74	0.06953	3352.74	0.10038
	3351.81	0.02604	3351.81	0.19215	3351.81	0.06982	3351.81	0.10067
	3350.88	0.02626	3350.88	0.19237	3350.88	0.06975	3350.88	0.10095
	3349.94	0.02616	3349.94	0.19244	3349.94	0.06966	3349.94	0.10093
	3349.01	0.02587	3349.01	0.19238	3349.01	0.06973	3349.01	0.10072
	3348.08	0.02596	3348.08	0.19213	3348.08	0.06975	3348.08	0.10094
	3347.15	0.02617	3347.15	0.19207	3347.15	0.06977	3347.15	0.10105
	3346.22	0.02621	3346.22	0.19216	3346.22	0.06983	3346.22	0.10098
	3345.29	0.02602	3345.29	0.19219	3345.29	0.07002	3345.29	0.10069
	3344.35	0.02624	3344.35	0.19207	3344.35	0.07021	3344.35	0.10061
	3343.42	0.02645	3343.42	0.19222	3343.42	0.06988	3343.42	0.1008
	3342.49	0.02629	3342.49	0.19223	3342.49	0.06984	3342.49	0.10093
	3341.56	0.02614	3341.56	0.19212	3341.56	0.06991	3341.56	0.10096
	3340.63	0.02622	3340.63	0.19219	3340.63	0.06973	3340.63	0.10111
	3339.69	0.02647	3339.69	0.19227	3339.69	0.0698	3339.69	0.10103
	3338.76	0.02665	3338.76	0.19201	3338.76	0.07006	3338.76	0.10113
	3337.83	0.02635	3337.83	0.1919	3337.83	0.07014	3337.83	0.10112
	3336.9	0.02627	3336.9	0.19186	3336.9	0.0703	3336.9	0.10097
	3335.97	0.02624	3335.97	0.19204	3335.97	0.07049	3335.97	0.10099
	3335.04	0.02611	3335.04	0.19211	3335.04	0.07043	3335.04	0.10107
	3334.1	0.0261	3334.1	0.19201	3334.1	0.07024	3334.1	0.10096
	3333.17	0.02599	3333.17	0.1919	3333.17	0.07026	3333.17	0.10091
	3332.24	0.02614	3332.24	0.19193	3332.24	0.07017	3332.24	0.10113
	3331.31	0.02638	3331.31	0.19187	3331.31	0.06999	3331.31	0.10129
	3330.38	0.02634	3330.38	0.1919	3330.38	0.06988	3330.38	0.10131
	3329.44	0.02623	3329.44	0.19181	3329.44	0.06977	3329.44	0.10145
	3328.51	0.02629	3328.51	0.19164	3328.51	0.06978	3328.51	0.10137
	3327.58	0.02641	3327.58	0.19147	3327.58	0.07002	3327.58	0.10133
	3326.65	0.02617	3326.65	0.19151	3326.65	0.07001	3326.65	0.10137
	3325.72	0.02606	3325.72	0.1917	3325.72	0.06999	3325.72	0.10136
	3324.79	0.02619	3324.79	0.19183	3324.79	0.06999	3324.79	0.1014
	3323.85	0.02635	3323.85	0.19166	3323.85	0.07	3323.85	0.10151
	3322.92	0.02642	3322.92	0.19149	3322.92	0.07	3322.92	0.10155
	3321.99	0.02628	3321.99	0.19136	3321.99	0.07007	3321.99	0.10166
	3321.06	0.02618	3321.06	0.19144	3321.06	0.07013	3321.06	0.10158
	3320.13	0.02611	3320.13	0.19143	3320.13	0.07008	3320.13	0.1014
	3319.19	0.02611	3319.19	0.19131	3319.19	0.06994	3319.19	0.1016
	3318.26	0.02627	3318.26	0.19109	3318.26	0.06998	3318.26	0.10158
	3317.33	0.02608	3317.33	0.19109	3317.33	0.06984	3317.33	0.10155
	3316.4	0.02598	3316.4	0.1912	3316.4	0.0698	3316.4	0.10173
	3315.47	0.02618	3315.47	0.19135	3315.47	0.06995	3315.47	0.1017
	3314.54	0.02624	3314.54	0.19138	3314.54	0.06989	3314.54	0.1016
	3313.6	0.02621	3313.6	0.19131	3313.6	0.06968	3313.6	0.10147
	3312.67	0.02624	3312.67	0.19115	3312.67	0.06972	3312.67	0.10164
	3311.74	0.02612	3311.74	0.19119	3311.74	0.06966	3311.74	0.10175
	3310.81	0.02624	3310.81	0.19109	3310.81	0.06956	3310.81	0.10191
	3309.88	0.02627	3309.88	0.19104	3309.88	0.06961	3309.88	0.10185
	3308.94	0.02623	3308.94	0.19096	3308.94	0.06972	3308.94	0.10179
	3308.01	0.02637	3308.01	0.19113	3308.01	0.06987	3308.01	0.102
	3307.08	0.02649	3307.08	0.1911	3307.08	0.07001	3307.08	0.10199
	3306.15	0.02642	3306.15	0.19087	3306.15	0.06993	3306.15	0.1019
	3305.22	0.02647	3305.22	0.19072	3305.22	0.06995	3305.22	0.10201
	3304.28	0.02626	3304.28	0.19073	3304.28	0.06994	3304.28	0.1018
	3303.35	0.02617	3303.35	0.19056	3303.35	0.06981	3303.35	0.1016
	3302.42	0.02627	3302.42	0.19055	3302.42	0.06954	3302.42	0.10152
	3301.49	0.02642	3301.49	0.19051	3301.49	0.06962	3301.49	0.10179
	3300.56	0.02645	3300.56	0.19052	3300.56	0.06988	3300.56	0.10183
	3299.63	0.02648	3299.63	0.19079	3299.63	0.06996	3299.63	0.10181
	3298.69	0.02658	3298.69	0.19094	3298.69	0.06975	3298.69	0.10192
	3297.76	0.02661	3297.76	0.19061	3297.76	0.06961	3297.76	0.10199
	3296.83	0.02655	3296.83	0.19059	3296.83	0.06955	3296.83	0.10183
	3295.9	0.02648	3295.9	0.19072	3295.9	0.0696	3295.9	0.10184
	3294.97	0.02651	3294.97	0.19079	3294.97	0.06979	3294.97	0.10199
	3294.03	0.0267	3294.03	0.19056	3294.03	0.06983	3294.03	0.10194
	3293.1	0.02649	3293.1	0.19032	3293.1	0.06964	3293.1	0.10192
	3292.17	0.0264	3292.17	0.19027	3292.17	0.06965	3292.17	0.10222
	3291.24	0.02642	3291.24	0.19042	3291.24	0.0697	3291.24	0.1022
	3290.31	0.02657	3290.31	0.19047	3290.31	0.06981	3290.31	0.10205
	3289.38	0.02667	3289.38	0.19037	3289.38	0.0696	3289.38	0.10197
	3288.44	0.02661	3288.44	0.19017	3288.44	0.06934	3288.44	0.10192
	3287.51	0.02662	3287.51	0.19029	3287.51	0.06937	3287.51	0.10195
	3286.58	0.02661	3286.58	0.19042	3286.58	0.06948	3286.58	0.10203
	3285.65	0.02636	3285.65	0.19038	3285.65	0.0696	3285.65	0.10214
	3284.72	0.02635	3284.72	0.19022	3284.72	0.06958	3284.72	0.10217
	3283.78	0.02655	3283.78	0.19013	3283.78	0.06948	3283.78	0.1021
	3282.85	0.02657	3282.85	0.19014	3282.85	0.06952	3282.85	0.1022
	3281.92	0.0264	3281.92	0.19018	3281.92	0.06949	3281.92	0.10222
	3280.99	0.02633	3280.99	0.19004	3280.99	0.06965	3280.99	0.10213
	3280.06	0.02634	3280.06	0.19017	3280.06	0.06972	3280.06	0.10213
	3279.13	0.02667	3279.13	0.19036	3279.13	0.06959	3279.13	0.10201
	3278.19	0.02687	3278.19	0.19043	3278.19	0.06955	3278.19	0.10197
	3277.26	0.02673	3277.26	0.19044	3277.26	0.06973	3277.26	0.10218
	3276.33	0.02671	3276.33	0.19062	3276.33	0.06984	3276.33	0.10227
	3275.4	0.02666	3275.4	0.19057	3275.4	0.06977	3275.4	0.10226
	3274.47	0.02657	3274.47	0.19029	3274.47	0.06962	3274.47	0.10223
	3273.53	0.02652	3273.53	0.19015	3273.53	0.06959	3273.53	0.10214
	3272.6	0.02661	3272.6	0.19029	3272.6	0.06941	3272.6	0.10196
	3271.67	0.02677	3271.67	0.19015	3271.67	0.06941	3271.67	0.10179
	3270.74	0.02679	3270.74	0.18992	3270.74	0.06944	3270.74	0.10173
	3269.81	0.02679	3269.81	0.18988	3269.81	0.06941	3269.81	0.10187
	3268.88	0.02681	3268.88	0.19002	3268.88	0.06961	3268.88	0.10187
	3267.94	0.0269	3267.94	0.19003	3267.94	0.06977	3267.94	0.1018
	3267.01	0.02692	3267.01	0.18999	3267.01	0.0697	3267.01	0.10182
	3266.08	0.02708	3266.08	0.18991	3266.08	0.06972	3266.08	0.10202
	3265.15	0.0271	3265.15	0.18989	3265.15	0.06955	3265.15	0.10204
	3264.22	0.02692	3264.22	0.18987	3264.22	0.06942	3264.22	0.10218
	3263.28	0.02679	3263.28	0.18993	3263.28	0.06947	3263.28	0.10219
	3262.35	0.02686	3262.35	0.18984	3262.35	0.06968	3262.35	0.10187
	3261.42	0.02684	3261.42	0.18994	3261.42	0.06957	3261.42	0.1017
	3260.49	0.02693	3260.49	0.18997	3260.49	0.06936	3260.49	0.1018
	3259.56	0.02689	3259.56	0.18994	3259.56	0.0693	3259.56	0.10182
	3258.63	0.02681	3258.63	0.18994	3258.63	0.06934	3258.63	0.10178
	3257.69	0.02695	3257.69	0.19005	3257.69	0.06946	3257.69	0.10197
	3256.76	0.02711	3256.76	0.19016	3256.76	0.06953	3256.76	0.10224
	3255.83	0.02702	3255.83	0.19009	3255.83	0.06946	3255.83	0.10206
	3254.9	0.02686	3254.9	0.18988	3254.9	0.0695	3254.9	0.10198
	3253.97	0.02676	3253.97	0.18982	3253.97	0.06958	3253.97	0.10188
	3253.03	0.02664	3253.03	0.18976	3253.03	0.06978	3253.03	0.10176
	3252.1	0.02668	3252.1	0.18974	3252.1	0.06983	3252.1	0.10172
	3251.17	0.0268	3251.17	0.18974	3251.17	0.06976	3251.17	0.10182
	3250.24	0.02684	3250.24	0.1899	3250.24	0.06963	3250.24	0.10194
	3249.31	0.0268	3249.31	0.18992	3249.31	0.06956	3249.31	0.10211
	3248.37	0.02675	3248.37	0.18985	3248.37	0.06945	3248.37	0.10199
	3247.44	0.02694	3247.44	0.18961	3247.44	0.06942	3247.44	0.1019
	3246.51	0.02706	3246.51	0.18946	3246.51	0.06946	3246.51	0.10196
	3245.58	0.02703	3245.58	0.18937	3245.58	0.06951	3245.58	0.10189
	3244.65	0.02706	3244.65	0.18952	3244.65	0.06956	3244.65	0.10152
	3243.72	0.02704	3243.72	0.18961	3243.72	0.0696	3243.72	0.10132
	3242.78	0.02679	3242.78	0.18947	3242.78	0.06943	3242.78	0.10148
	3241.85	0.02673	3241.85	0.18931	3241.85	0.06942	3241.85	0.10157
	3240.92	0.02676	3240.92	0.18928	3240.92	0.06943	3240.92	0.10166
	3239.99	0.02686	3239.99	0.18934	3239.99	0.06945	3239.99	0.10171
	3239.06	0.02692	3239.06	0.18957	3239.06	0.06958	3239.06	0.10179
	3238.12	0.02689	3238.12	0.18977	3238.12	0.06968	3238.12	0.10183
	3237.19	0.02682	3237.19	0.18993	3237.19	0.06969	3237.19	0.10153
	3236.26	0.02679	3236.26	0.18994	3236.26	0.06969	3236.26	0.10137
	3235.33	0.02694	3235.33	0.18994	3235.33	0.06954	3235.33	0.10147
	3234.4	0.02721	3234.4	0.18967	3234.4	0.06946	3234.4	0.10151
	3233.47	0.02722	3233.47	0.18936	3233.47	0.06947	3233.47	0.10134
	3232.53	0.02708	3232.53	0.18923	3232.53	0.0695	3232.53	0.10133
	3231.6	0.02685	3231.6	0.1894	3231.6	0.06941	3231.6	0.10141
	3230.67	0.02689	3230.67	0.18937	3230.67	0.06936	3230.67	0.10136
	3229.74	0.02694	3229.74	0.18916	3229.74	0.06945	3229.74	0.10119
	3228.81	0.02701	3228.81	0.18893	3228.81	0.0696	3228.81	0.10127
	3227.87	0.02704	3227.87	0.18888	3227.87	0.06956	3227.87	0.10138
	3226.94	0.02698	3226.94	0.1888	3226.94	0.06953	3226.94	0.10139
	3226.01	0.027	3226.01	0.18886	3226.01	0.06959	3226.01	0.10137
	3225.08	0.02712	3225.08	0.18889	3225.08	0.06955	3225.08	0.10139
	3224.15	0.0271	3224.15	0.18884	3224.15	0.06937	3224.15	0.10131
	3223.22	0.02712	3223.22	0.18878	3223.22	0.06951	3223.22	0.10132
	3222.28	0.02718	3222.28	0.18877	3222.28	0.06967	3222.28	0.10136
	3221.35	0.02731	3221.35	0.18894	3221.35	0.0697	3221.35	0.10135
	3220.42	0.02725	3220.42	0.18915	3220.42	0.06971	3220.42	0.10139
	3219.49	0.02715	3219.49	0.18904	3219.49	0.06974	3219.49	0.10137
	3218.56	0.02703	3218.56	0.18889	3218.56	0.06963	3218.56	0.1012
	3217.62	0.02685	3217.62	0.18889	3217.62	0.06963	3217.62	0.1013
	3216.69	0.02691	3216.69	0.18903	3216.69	0.06966	3216.69	0.10134
	3215.76	0.02707	3215.76	0.18883	3215.76	0.06964	3215.76	0.1012
	3214.83	0.02716	3214.83	0.18853	3214.83	0.06948	3214.83	0.10105
	3213.9	0.02725	3213.9	0.18836	3213.9	0.06939	3213.9	0.10123
	3212.97	0.02719	3212.97	0.18848	3212.97	0.06943	3212.97	0.10132
	3212.03	0.02704	3212.03	0.18853	3212.03	0.06943	3212.03	0.10121
	3211.1	0.0272	3211.1	0.18852	3211.1	0.06942	3211.1	0.10116
	3210.17	0.02733	3210.17	0.18845	3210.17	0.06942	3210.17	0.10103
	3209.24	0.0273	3209.24	0.18858	3209.24	0.06936	3209.24	0.10095
	3208.31	0.02715	3208.31	0.18846	3208.31	0.0694	3208.31	0.10104
	3207.37	0.02692	3207.37	0.18824	3207.37	0.06938	3207.37	0.10093
	3206.44	0.02695	3206.44	0.18824	3206.44	0.06941	3206.44	0.10096
	3205.51	0.02705	3205.51	0.18827	3205.51	0.06928	3205.51	0.10096
	3204.58	0.02716	3204.58	0.18824	3204.58	0.06919	3204.58	0.10082
	3203.65	0.02718	3203.65	0.18828	3203.65	0.0692	3203.65	0.10078
	3202.72	0.02723	3202.72	0.18817	3202.72	0.06933	3202.72	0.101
	3201.78	0.0273	3201.78	0.18784	3201.78	0.06944	3201.78	0.10108
	3200.85	0.02733	3200.85	0.1875	3200.85	0.06961	3200.85	0.101
	3199.92	0.02738	3199.92	0.18767	3199.92	0.0696	3199.92	0.10107
	3198.99	0.02728	3198.99	0.18787	3198.99	0.06949	3198.99	0.10113
	3198.06	0.02704	3198.06	0.18788	3198.06	0.06941	3198.06	0.101
	3197.12	0.02695	3197.12	0.18769	3197.12	0.06949	3197.12	0.10098
	3196.19	0.02698	3196.19	0.18748	3196.19	0.06944	3196.19	0.10109
	3195.26	0.02707	3195.26	0.18745	3195.26	0.06942	3195.26	0.10126
	3194.33	0.02707	3194.33	0.18756	3194.33	0.06951	3194.33	0.10116
	3193.4	0.02721	3193.4	0.18746	3193.4	0.0696	3193.4	0.10109
	3192.46	0.0273	3192.46	0.18749	3192.46	0.06953	3192.46	0.10111
	3191.53	0.02718	3191.53	0.18758	3191.53	0.06944	3191.53	0.10113
	3190.6	0.02723	3190.6	0.18764	3190.6	0.06939	3190.6	0.10089
	3189.67	0.02713	3189.67	0.18741	3189.67	0.06935	3189.67	0.10074
	3188.74	0.02701	3188.74	0.18728	3188.74	0.06924	3188.74	0.10087
	3187.81	0.02718	3187.81	0.18715	3187.81	0.06924	3187.81	0.10086
	3186.87	0.02721	3186.87	0.18699	3186.87	0.06924	3186.87	0.10077
	3185.94	0.02719	3185.94	0.18695	3185.94	0.06918	3185.94	0.10084
	3185.01	0.0271	3185.01	0.18681	3185.01	0.0692	3185.01	0.1007
	3184.08	0.02706	3184.08	0.18659	3184.08	0.06927	3184.08	0.10071
	3183.15	0.02709	3183.15	0.18656	3183.15	0.06918	3183.15	0.10067
	3182.21	0.02709	3182.21	0.18652	3182.21	0.0692	3182.21	0.10048
	3181.28	0.0271	3181.28	0.18647	3181.28	0.06921	3181.28	0.10052
	3180.35	0.0273	3180.35	0.18635	3180.35	0.06913	3180.35	0.10081
	3179.42	0.02723	3179.42	0.18619	3179.42	0.06906	3179.42	0.10089
	3178.49	0.02707	3178.49	0.18598	3178.49	0.06933	3178.49	0.10077
	3177.56	0.02702	3177.56	0.18602	3177.56	0.0695	3177.56	0.1006
	3176.62	0.02685	3176.62	0.18606	3176.62	0.06947	3176.62	0.1006
	3175.69	0.0268	3175.69	0.18598	3175.69	0.06933	3175.69	0.1008
	3174.76	0.02702	3174.76	0.18593	3174.76	0.06909	3174.76	0.10071
	3173.83	0.02717	3173.83	0.18589	3173.83	0.06903	3173.83	0.10039
	3172.9	0.02709	3172.9	0.18572	3172.9	0.06909	3172.9	0.10037
	3171.96	0.02687	3171.96	0.18576	3171.96	0.06914	3171.96	0.10045
	3171.03	0.02686	3171.03	0.18566	3171.03	0.06926	3171.03	0.10046
	3170.1	0.027	3170.1	0.18557	3170.1	0.06927	3170.1	0.10041
	3169.17	0.02711	3169.17	0.18558	3169.17	0.06912	3169.17	0.10047
	3168.24	0.027	3168.24	0.18546	3168.24	0.06892	3168.24	0.10048
	3167.31	0.02681	3167.31	0.18524	3167.31	0.06913	3167.31	0.10038
	3166.37	0.02654	3166.37	0.18536	3166.37	0.06935	3166.37	0.10033
	3165.44	0.02647	3165.44	0.18544	3165.44	0.06944	3165.44	0.10048
	3164.51	0.02653	3164.51	0.18528	3164.51	0.06939	3164.51	0.10051
	3163.58	0.02646	3163.58	0.18505	3163.58	0.06921	3163.58	0.10048
	3162.65	0.02657	3162.65	0.18511	3162.65	0.06902	3162.65	0.10055
	3161.71	0.02655	3161.71	0.18517	3161.71	0.06903	3161.71	0.10051
	3160.78	0.0263	3160.78	0.18515	3160.78	0.06913	3160.78	0.10052
	3159.85	0.02623	3159.85	0.18518	3159.85	0.06919	3159.85	0.10062
	3158.92	0.02633	3158.92	0.18545	3158.92	0.069	3158.92	0.10067
	3157.99	0.02648	3157.99	0.18554	3157.99	0.06893	3157.99	0.10064
	3157.06	0.02632	3157.06	0.1857	3157.06	0.06903	3157.06	0.10065
	3156.12	0.02612	3156.12	0.18596	3156.12	0.06918	3156.12	0.10064
	3155.19	0.02614	3155.19	0.18609	3155.19	0.06918	3155.19	0.10055
	3154.26	0.02621	3154.26	0.18595	3154.26	0.06919	3154.26	0.10059
	3153.33	0.02615	3153.33	0.18539	3153.33	0.06925	3153.33	0.10059
	3152.4	0.02605	3152.4	0.18462	3152.4	0.06917	3152.4	0.10045
	3151.46	0.02588	3151.46	0.18433	3151.46	0.0689	3151.46	0.10018
	3150.53	0.02585	3150.53	0.18422	3150.53	0.0689	3150.53	0.1
	3149.6	0.02591	3149.6	0.18426	3149.6	0.0691	3149.6	0.10012
	3148.67	0.02579	3148.67	0.18433	3148.67	0.06908	3148.67	0.10024
	3147.74	0.02572	3147.74	0.18445	3147.74	0.06893	3147.74	0.10025
	3146.8	0.02579	3146.8	0.18447	3146.8	0.06903	3146.8	0.10028
	3145.87	0.02586	3145.87	0.18457	3145.87	0.06911	3145.87	0.10027
	3144.94	0.02599	3144.94	0.18475	3144.94	0.06909	3144.94	0.10041
	3144.01	0.02599	3144.01	0.18499	3144.01	0.06907	3144.01	0.10049
	3143.08	0.02592	3143.08	0.18533	3143.08	0.0691	3143.08	0.10042
	3142.15	0.02605	3142.15	0.18572	3142.15	0.0691	3142.15	0.10044
	3141.21	0.02637	3141.21	0.18569	3141.21	0.06909	3141.21	0.10048
	3140.28	0.02676	3140.28	0.18531	3140.28	0.06892	3140.28	0.10032
	3139.35	0.02706	3139.35	0.18485	3139.35	0.06899	3139.35	0.10028
	3138.42	0.02739	3138.42	0.18446	3138.42	0.06907	3138.42	0.10025
	3137.49	0.02822	3137.49	0.18413	3137.49	0.06893	3137.49	0.10032
	3136.55	0.02965	3136.55	0.18423	3136.55	0.06894	3136.55	0.10027
	3135.62	0.03053	3135.62	0.18455	3135.62	0.06922	3135.62	0.10015
	3134.69	0.03035	3134.69	0.18466	3134.69	0.06921	3134.69	0.10014
	3133.76	0.02993	3133.76	0.18466	3133.76	0.0689	3133.76	0.10031
	3132.83	0.02952	3132.83	0.18502	3132.83	0.0688	3132.83	0.10044
	3131.9	0.0292	3131.9	0.18512	3131.9	0.06891	3131.9	0.10034
	3130.96	0.02909	3130.96	0.18489	3130.96	0.06892	3130.96	0.10018
	3130.03	0.02882	3130.03	0.18472	3130.03	0.06907	3130.03	0.10037
	3129.1	0.02844	3129.1	0.18472	3129.1	0.06914	3129.1	0.10045
	3128.17	0.02825	3128.17	0.18477	3128.17	0.06918	3128.17	0.10037
	3127.24	0.028	3127.24	0.18509	3127.24	0.06916	3127.24	0.10048
	3126.3	0.0278	3126.3	0.18522	3126.3	0.06915	3126.3	0.10063
	3125.37	0.02764	3125.37	0.1853	3125.37	0.06922	3125.37	0.10055
	3124.44	0.02759	3124.44	0.18558	3124.44	0.06921	3124.44	0.10062
	3123.51	0.02754	3123.51	0.18608	3123.51	0.0691	3123.51	0.10068
	3122.58	0.0274	3122.58	0.18637	3122.58	0.06908	3122.58	0.10044
	3121.65	0.02729	3121.65	0.18605	3121.65	0.06911	3121.65	0.10039
	3120.71	0.02732	3120.71	0.18546	3120.71	0.06913	3120.71	0.10053
	3119.78	0.02722	3119.78	0.18533	3119.78	0.06906	3119.78	0.10043
	3118.85	0.0271	3118.85	0.18536	3118.85	0.06907	3118.85	0.10037
	3117.92	0.02701	3117.92	0.18508	3117.92	0.06914	3117.92	0.10056
	3116.99	0.02702	3116.99	0.18457	3116.99	0.06901	3116.99	0.10052
	3116.05	0.02711	3116.05	0.18422	3116.05	0.06873	3116.05	0.10024
	3115.12	0.02715	3115.12	0.18389	3115.12	0.06873	3115.12	0.10015
	3114.19	0.02716	3114.19	0.1839	3114.19	0.06886	3114.19	0.10032
	3113.26	0.02726	3113.26	0.18411	3113.26	0.06897	3113.26	0.10044
	3112.33	0.02732	3112.33	0.18426	3112.33	0.06893	3112.33	0.1004
	3111.4	0.0273	3111.4	0.18451	3111.4	0.06893	3111.4	0.10043
	3110.46	0.02723	3110.46	0.18471	3110.46	0.06891	3110.46	0.10036
	3109.53	0.02732	3109.53	0.18433	3109.53	0.06879	3109.53	0.10028
	3108.6	0.02731	3108.6	0.1839	3108.6	0.0687	3108.6	0.10031
	3107.67	0.02711	3107.67	0.18372	3107.67	0.06879	3107.67	0.10051
	3106.74	0.02699	3106.74	0.18377	3106.74	0.06881	3106.74	0.10047
	3105.8	0.02703	3105.8	0.18394	3105.8	0.06882	3105.8	0.10028
	3104.87	0.02712	3104.87	0.18429	3104.87	0.06878	3104.87	0.10033
	3103.94	0.02708	3103.94	0.18457	3103.94	0.06895	3103.94	0.10044
	3103.01	0.02688	3103.01	0.18485	3103.01	0.06912	3103.01	0.10056
	3102.08	0.02666	3102.08	0.18482	3102.08	0.06909	3102.08	0.1007
	3101.15	0.02648	3101.15	0.1844	3101.15	0.06895	3101.15	0.10066
	3100.21	0.02653	3100.21	0.18399	3100.21	0.06898	3100.21	0.10042
	3099.28	0.02655	3099.28	0.1839	3099.28	0.06914	3099.28	0.10029
	3098.35	0.02663	3098.35	0.18399	3098.35	0.06919	3098.35	0.10042
	3097.42	0.02653	3097.42	0.18422	3097.42	0.06912	3097.42	0.10051
	3096.49	0.02642	3096.49	0.1843	3096.49	0.069	3096.49	0.10054
	3095.55	0.0263	3095.55	0.18443	3095.55	0.06886	3095.55	0.10066
	3094.62	0.02624	3094.62	0.18462	3094.62	0.06889	3094.62	0.10068
	3093.69	0.02622	3093.69	0.18491	3093.69	0.06891	3093.69	0.10068
	3092.76	0.02604	3092.76	0.18506	3092.76	0.06896	3092.76	0.10073
	3091.83	0.02597	3091.83	0.1851	3091.83	0.06901	3091.83	0.10071
	3090.89	0.02592	3090.89	0.18501	3090.89	0.06901	3090.89	0.10061
	3089.96	0.02588	3089.96	0.18502	3089.96	0.06892	3089.96	0.10053
	3089.03	0.02593	3089.03	0.18504	3089.03	0.06899	3089.03	0.10059
	3088.1	0.02597	3088.1	0.1851	3088.1	0.06907	3088.1	0.10062
	3087.17	0.02596	3087.17	0.18534	3087.17	0.06895	3087.17	0.10068
	3086.24	0.02583	3086.24	0.18565	3086.24	0.06886	3086.24	0.10064
	3085.3	0.02563	3085.3	0.18547	3085.3	0.06883	3085.3	0.10064
	3084.37	0.02563	3084.37	0.1851	3084.37	0.06882	3084.37	0.10061
	3083.44	0.02562	3083.44	0.18523	3083.44	0.06903	3083.44	0.10045
	3082.51	0.02568	3082.51	0.18555	3082.51	0.06911	3082.51	0.1004
	3081.58	0.02576	3081.58	0.18537	3081.58	0.06912	3081.58	0.10054
	3080.64	0.02562	3080.64	0.18523	3080.64	0.06913	3080.64	0.10055
	3079.71	0.02551	3079.71	0.18511	3079.71	0.06911	3079.71	0.1005
	3078.78	0.02545	3078.78	0.18471	3078.78	0.06909	3078.78	0.1005
	3077.85	0.0252	3077.85	0.18413	3077.85	0.06906	3077.85	0.10042
	3076.92	0.02513	3076.92	0.18398	3076.92	0.0689	3076.92	0.10029
	3075.99	0.02506	3075.99	0.18408	3075.99	0.06899	3075.99	0.10043
	3075.05	0.02493	3075.05	0.18425	3075.05	0.06911	3075.05	0.10046
	3074.12	0.02505	3074.12	0.1845	3074.12	0.06898	3074.12	0.10044
	3073.19	0.0251	3073.19	0.18478	3073.19	0.06878	3073.19	0.10042
	3072.26	0.02488	3072.26	0.185	3072.26	0.06881	3072.26	0.10049
	3071.33	0.02465	3071.33	0.18523	3071.33	0.06895	3071.33	0.10055
	3070.39	0.02461	3070.39	0.1853	3070.39	0.06909	3070.39	0.10052
	3069.46	0.02473	3069.46	0.18543	3069.46	0.06907	3069.46	0.10041
	3068.53	0.02474	3068.53	0.18533	3068.53	0.06914	3068.53	0.10051
	3067.6	0.02445	3067.6	0.18489	3067.6	0.06914	3067.6	0.10058
	3066.67	0.02436	3066.67	0.1846	3066.67	0.069	3066.67	0.10045
	3065.74	0.02436	3065.74	0.18471	3065.74	0.06906	3065.74	0.10036
	3064.8	0.0244	3064.8	0.1846	3064.8	0.06912	3064.8	0.10025
	3063.87	0.02447	3063.87	0.18443	3063.87	0.06895	3063.87	0.1002
	3062.94	0.02442	3062.94	0.18438	3062.94	0.06892	3062.94	0.10028
	3062.01	0.0244	3062.01	0.18443	3062.01	0.06895	3062.01	0.10036
	3061.08	0.02456	3061.08	0.18452	3061.08	0.06898	3061.08	0.10038
	3060.14	0.02442	3060.14	0.18463	3060.14	0.06896	3060.14	0.10034
	3059.21	0.02422	3059.21	0.18468	3059.21	0.06884	3059.21	0.10037
	3058.28	0.02437	3058.28	0.18479	3058.28	0.06885	3058.28	0.10036
	3057.35	0.02444	3057.35	0.18485	3057.35	0.06909	3057.35	0.10029
	3056.42	0.02445	3056.42	0.18471	3056.42	0.06914	3056.42	0.10025
	3055.49	0.02454	3055.49	0.18442	3055.49	0.06907	3055.49	0.1002
	3054.55	0.02448	3054.55	0.18442	3054.55	0.06904	3054.55	0.10014
	3053.62	0.02449	3053.62	0.18455	3053.62	0.06911	3053.62	0.10016
	3052.69	0.02466	3052.69	0.18449	3052.69	0.06913	3052.69	0.10008
	3051.76	0.02476	3051.76	0.18431	3051.76	0.06905	3051.76	0.10009
	3050.83	0.02466	3050.83	0.18435	3050.83	0.06905	3050.83	0.10013
	3049.89	0.02461	3049.89	0.18439	3049.89	0.06906	3049.89	0.10009
	3048.96	0.02456	3048.96	0.18447	3048.96	0.06887	3048.96	0.10008
	3048.03	0.02471	3048.03	0.18469	3048.03	0.06889	3048.03	0.1001
	3047.1	0.02473	3047.1	0.18479	3047.1	0.06913	3047.1	0.1001
	3046.17	0.02476	3046.17	0.18467	3046.17	0.06927	3046.17	0.10006
	3045.24	0.02486	3045.24	0.18476	3045.24	0.06919	3045.24	0.0999
	3044.3	0.02489	3044.3	0.18472	3044.3	0.06902	3044.3	0.09979
	3043.37	0.02488	3043.37	0.18439	3043.37	0.06873	3043.37	0.0998
	3042.44	0.02487	3042.44	0.18407	3042.44	0.06875	3042.44	0.1
	3041.51	0.02476	3041.51	0.18392	3041.51	0.06896	3041.51	0.09998
	3040.58	0.0247	3040.58	0.18381	3040.58	0.06896	3040.58	0.09984
	3039.64	0.02469	3039.64	0.18397	3039.64	0.06884	3039.64	0.09988
	3038.71	0.02461	3038.71	0.18424	3038.71	0.06897	3038.71	0.09991
	3037.78	0.02471	3037.78	0.18458	3037.78	0.06905	3037.78	0.09988
	3036.85	0.02484	3036.85	0.18482	3036.85	0.06906	3036.85	0.09995
	3035.92	0.02484	3035.92	0.18473	3035.92	0.06902	3035.92	0.09994
	3034.98	0.02483	3034.98	0.18443	3034.98	0.06891	3034.98	0.09982
	3034.05	0.02471	3034.05	0.18413	3034.05	0.06897	3034.05	0.09977
	3033.12	0.02466	3033.12	0.18395	3033.12	0.06908	3033.12	0.0998
	3032.19	0.02466	3032.19	0.1841	3032.19	0.069	3032.19	0.09966
	3031.26	0.02466	3031.26	0.18402	3031.26	0.06885	3031.26	0.09962
	3030.33	0.02458	3030.33	0.18393	3030.33	0.06873	3030.33	0.09961
	3029.39	0.02458	3029.39	0.18406	3029.39	0.06873	3029.39	0.0996
	3028.46	0.02448	3028.46	0.18425	3028.46	0.06879	3028.46	0.09959
	3027.53	0.02443	3027.53	0.18448	3027.53	0.06883	3027.53	0.09969
	3026.6	0.02454	3026.6	0.18445	3026.6	0.0688	3026.6	0.09962
	3025.67	0.02473	3025.67	0.18394	3025.67	0.06877	3025.67	0.0994
	3024.73	0.0246	3024.73	0.18377	3024.73	0.06872	3024.73	0.09923
	3023.8	0.02445	3023.8	0.18382	3023.8	0.06881	3023.8	0.09938
	3022.87	0.02446	3022.87	0.18382	3022.87	0.06884	3022.87	0.09967
	3021.94	0.02451	3021.94	0.18392	3021.94	0.06879	3021.94	0.09968
	3021.01	0.0244	3021.01	0.18395	3021.01	0.06889	3021.01	0.09955
	3020.08	0.02431	3020.08	0.18378	3020.08	0.06903	3020.08	0.09943
	3019.14	0.02439	3019.14	0.18374	3019.14	0.06887	3019.14	0.09923
	3018.21	0.02427	3018.21	0.18366	3018.21	0.06867	3018.21	0.0992
	3017.28	0.02411	3017.28	0.18347	3017.28	0.0686	3017.28	0.09915
	3016.35	0.0242	3016.35	0.18333	3016.35	0.06869	3016.35	0.09915
	3015.42	0.02414	3015.42	0.18317	3015.42	0.06869	3015.42	0.09919
	3014.48	0.02409	3014.48	0.1828	3014.48	0.06867	3014.48	0.09923
	3013.55	0.02408	3013.55	0.1825	3013.55	0.06876	3013.55	0.09923
	3012.62	0.0242	3012.62	0.18203	3012.62	0.06887	3012.62	0.09912
	3011.69	0.02433	3011.69	0.18162	3011.69	0.06883	3011.69	0.09891
	3010.76	0.02419	3010.76	0.18143	3010.76	0.06863	3010.76	0.09882
	3009.83	0.02405	3009.83	0.18143	3009.83	0.06837	3009.83	0.09892
	3008.89	0.02398	3008.89	0.18147	3008.89	0.06844	3008.89	0.09901
	3007.96	0.02403	3007.96	0.18141	3007.96	0.06857	3007.96	0.09901
	3007.03	0.02408	3007.03	0.18132	3007.03	0.06848	3007.03	0.09898
	3006.1	0.02396	3006.1	0.1814	3006.1	0.06839	3006.1	0.09895
	3005.17	0.02401	3005.17	0.18131	3005.17	0.06851	3005.17	0.09883
	3004.23	0.02408	3004.23	0.18115	3004.23	0.06854	3004.23	0.0987
	3003.3	0.0241	3003.3	0.18122	3003.3	0.06848	3003.3	0.09879
	3002.37	0.02405	3002.37	0.18136	3002.37	0.06856	3002.37	0.09883
	3001.44	0.02412	3001.44	0.1812	3001.44	0.06862	3001.44	0.09887
	3000.51	0.02416	3000.51	0.18119	3000.51	0.06849	3000.51	0.09898
	2999.58	0.0242	2999.58	0.18132	2999.58	0.06842	2999.58	0.09904
	2998.64	0.02429	2998.64	0.18119	2998.64	0.06835	2998.64	0.09897
	2997.71	0.02414	2997.71	0.18085	2997.71	0.06833	2997.71	0.09897
	2996.78	0.024	2996.78	0.1808	2996.78	0.06849	2996.78	0.09899
	2995.85	0.02386	2995.85	0.18098	2995.85	0.06866	2995.85	0.09891
	2994.92	0.02405	2994.92	0.18108	2994.92	0.06856	2994.92	0.09875
	2993.98	0.02425	2993.98	0.18089	2993.98	0.06841	2993.98	0.0987
	2993.05	0.02416	2993.05	0.18069	2993.05	0.06836	2993.05	0.09869
	2992.12	0.024	2992.12	0.18043	2992.12	0.06839	2992.12	0.0987
	2991.19	0.02396	2991.19	0.18032	2991.19	0.06838	2991.19	0.09881
	2990.26	0.02397	2990.26	0.18046	2990.26	0.0683	2990.26	0.0988
	2989.32	0.02394	2989.32	0.18063	2989.32	0.06833	2989.32	0.09868
	2988.39	0.024	2988.39	0.18058	2988.39	0.06844	2988.39	0.09871
	2987.46	0.0241	2987.46	0.1806	2987.46	0.0684	2987.46	0.09871
	2986.53	0.02406	2986.53	0.18081	2986.53	0.06842	2986.53	0.09873
	2985.6	0.02404	2985.6	0.18107	2985.6	0.06858	2985.6	0.0987
	2984.67	0.02413	2984.67	0.18121	2984.67	0.06864	2984.67	0.09872
	2983.73	0.02416	2983.73	0.18147	2983.73	0.06849	2983.73	0.0988
	2982.8	0.02428	2982.8	0.18168	2982.8	0.06843	2982.8	0.09877
	2981.87	0.02437	2981.87	0.18164	2981.87	0.06852	2981.87	0.09872
	2980.94	0.02438	2980.94	0.18145	2980.94	0.06865	2980.94	0.09866
	2980.01	0.02436	2980.01	0.18157	2980.01	0.06867	2980.01	0.09858
	2979.07	0.02427	2979.07	0.18167	2979.07	0.0686	2979.07	0.09867
	2978.14	0.02419	2978.14	0.18177	2978.14	0.06853	2978.14	0.09886
	2977.21	0.0243	2977.21	0.18212	2977.21	0.06843	2977.21	0.09888
	2976.28	0.0244	2976.28	0.18243	2976.28	0.06846	2976.28	0.09863
	2975.35	0.02452	2975.35	0.18252	2975.35	0.06864	2975.35	0.09864
	2974.42	0.02463	2974.42	0.18267	2974.42	0.06862	2974.42	0.09877
	2973.48	0.02469	2973.48	0.18276	2973.48	0.06866	2973.48	0.09884
	2972.55	0.02468	2972.55	0.18272	2972.55	0.0689	2972.55	0.09888
	2971.62	0.02475	2971.62	0.18274	2971.62	0.06906	2971.62	0.09895
	2970.69	0.02492	2970.69	0.18288	2970.69	0.06901	2970.69	0.09888
	2969.76	0.02507	2969.76	0.18301	2969.76	0.06904	2969.76	0.09883
	2968.82	0.02522	2968.82	0.18311	2968.82	0.0692	2968.82	0.09895
	2967.89	0.0254	2967.89	0.18301	2967.89	0.0695	2967.89	0.09899
	2966.96	0.02558	2966.96	0.18291	2966.96	0.06961	2966.96	0.09898
	2966.03	0.02573	2966.03	0.18276	2966.03	0.06958	2966.03	0.09899
	2965.1	0.02575	2965.1	0.18268	2965.1	0.06964	2965.1	0.0989
	2964.17	0.02587	2964.17	0.18256	2964.17	0.06975	2964.17	0.0989
	2963.23	0.02597	2963.23	0.18243	2963.23	0.06976	2963.23	0.09893
	2962.3	0.02597	2962.3	0.18222	2962.3	0.06984	2962.3	0.09911
	2961.37	0.02603	2961.37	0.18193	2961.37	0.06999	2961.37	0.09921
	2960.44	0.02619	2960.44	0.18164	2960.44	0.07033	2960.44	0.0992
	2959.51	0.02634	2959.51	0.18156	2959.51	0.07047	2959.51	0.09931
	2958.57	0.02636	2958.57	0.18146	2958.57	0.07043	2958.57	0.09946
	2957.64	0.0263	2957.64	0.18124	2957.64	0.07042	2957.64	0.0994
	2956.71	0.02608	2956.71	0.18115	2956.71	0.07048	2956.71	0.09925
	2955.78	0.02597	2955.78	0.1812	2955.78	0.07045	2955.78	0.09917
	2954.85	0.02607	2954.85	0.18103	2954.85	0.07051	2954.85	0.09929
	2953.92	0.02607	2953.92	0.18083	2953.92	0.0707	2953.92	0.09931
	2952.98	0.02583	2952.98	0.18078	2952.98	0.0706	2952.98	0.09919
	2952.05	0.02565	2952.05	0.18073	2952.05	0.07055	2952.05	0.09924
	2951.12	0.02563	2951.12	0.18042	2951.12	0.07062	2951.12	0.09935
	2950.19	0.02562	2950.19	0.18031	2950.19	0.07045	2950.19	0.09943
	2949.26	0.02567	2949.26	0.18049	2949.26	0.07038	2949.26	0.09959
	2948.32	0.02551	2948.32	0.18062	2948.32	0.07048	2948.32	0.09968
	2947.39	0.02527	2947.39	0.18048	2947.39	0.07062	2947.39	0.09979
	2946.46	0.02525	2946.46	0.18033	2946.46	0.07067	2946.46	0.09986
	2945.53	0.02526	2945.53	0.18025	2945.53	0.07056	2945.53	0.10005
	2944.6	0.02518	2944.6	0.18015	2944.6	0.07056	2944.6	0.10016
	2943.67	0.02514	2943.67	0.17989	2943.67	0.07079	2943.67	0.10002
	2942.73	0.02524	2942.73	0.17973	2942.73	0.07095	2942.73	0.10006
	2941.8	0.02533	2941.8	0.17987	2941.8	0.07102	2941.8	0.10017
	2940.87	0.02545	2940.87	0.18006	2940.87	0.07113	2940.87	0.10019
	2939.94	0.02564	2939.94	0.18014	2939.94	0.07137	2939.94	0.1002
	2939.01	0.02569	2939.01	0.18023	2939.01	0.07141	2939.01	0.10021
	2938.07	0.02583	2938.07	0.18029	2938.07	0.07138	2938.07	0.10024
	2937.14	0.02594	2937.14	0.18041	2937.14	0.07165	2937.14	0.10027
	2936.21	0.02609	2936.21	0.18033	2936.21	0.07188	2936.21	0.10044
	2935.28	0.02625	2935.28	0.18032	2935.28	0.07208	2935.28	0.10058
	2934.35	0.02646	2934.35	0.18037	2934.35	0.07242	2934.35	0.10057
	2933.41	0.02683	2933.41	0.18047	2933.41	0.07268	2933.41	0.10045
	2932.48	0.02712	2932.48	0.18062	2932.48	0.07292	2932.48	0.10041
	2931.55	0.02736	2931.55	0.18065	2931.55	0.07319	2931.55	0.10044
	2930.62	0.02758	2930.62	0.18039	2930.62	0.0735	2930.62	0.10046
	2929.69	0.02785	2929.69	0.18024	2929.69	0.07365	2929.69	0.10044
	2928.76	0.02817	2928.76	0.18021	2928.76	0.07372	2928.76	0.10042
	2927.82	0.02839	2927.82	0.18025	2927.82	0.07389	2927.82	0.10043
	2926.89	0.02851	2926.89	0.18035	2926.89	0.07426	2926.89	0.10038
	2925.96	0.02862	2925.96	0.18048	2925.96	0.07453	2925.96	0.10028
	2925.03	0.02867	2925.03	0.18054	2925.03	0.0746	2925.03	0.1003
	2924.1	0.02878	2924.1	0.18062	2924.1	0.07459	2924.1	0.10043
	2923.16	0.02884	2923.16	0.18062	2923.16	0.07454	2923.16	0.10038
	2922.23	0.0287	2922.23	0.18076	2922.23	0.07454	2922.23	0.10015
	2921.3	0.02859	2921.3	0.18107	2921.3	0.07468	2921.3	0.1001
	2920.37	0.02852	2920.37	0.18129	2920.37	0.07466	2920.37	0.10024
	2919.44	0.02834	2919.44	0.18118	2919.44	0.07454	2919.44	0.10024
	2918.51	0.02817	2918.51	0.18104	2918.51	0.07437	2918.51	0.10007
	2917.57	0.02792	2917.57	0.18099	2917.57	0.07426	2917.57	0.10006
	2916.64	0.02765	2916.64	0.18102	2916.64	0.07422	2916.64	0.09994
	2915.71	0.02756	2915.71	0.18083	2915.71	0.0741	2915.71	0.09979
	2914.78	0.02724	2914.78	0.18041	2914.78	0.07382	2914.78	0.09974
	2913.85	0.02682	2913.85	0.17996	2913.85	0.07352	2913.85	0.09972
	2912.91	0.02654	2912.91	0.17978	2912.91	0.07331	2912.91	0.09967
	2911.98	0.02646	2911.98	0.17964	2911.98	0.07314	2911.98	0.09966
	2911.05	0.0262	2911.05	0.17952	2911.05	0.07298	2911.05	0.09957
	2910.12	0.02606	2910.12	0.17954	2910.12	0.07292	2910.12	0.09944
	2909.19	0.02589	2909.19	0.17969	2909.19	0.07277	2909.19	0.09939
	2908.26	0.02576	2908.26	0.17978	2908.26	0.07272	2908.26	0.09928
	2907.32	0.02569	2907.32	0.17997	2907.32	0.07265	2907.32	0.09923
	2906.39	0.02558	2906.39	0.18013	2906.39	0.07255	2906.39	0.09937
	2905.46	0.02543	2905.46	0.18007	2905.46	0.07247	2905.46	0.0994
	2904.53	0.02522	2904.53	0.17995	2904.53	0.07243	2904.53	0.09936
	2903.6	0.02515	2903.6	0.18005	2903.6	0.07247	2903.6	0.09934
	2902.66	0.02502	2902.66	0.18013	2902.66	0.07234	2902.66	0.09926
	2901.73	0.02492	2901.73	0.18026	2901.73	0.07204	2901.73	0.09909
	2900.8	0.02486	2900.8	0.18032	2900.8	0.07196	2900.8	0.09902
	2899.87	0.02493	2899.87	0.18044	2899.87	0.07204	2899.87	0.09904
	2898.94	0.02497	2898.94	0.18063	2898.94	0.072	2898.94	0.09921
	2898.01	0.02493	2898.01	0.18076	2898.01	0.07186	2898.01	0.09934
	2897.07	0.02483	2897.07	0.1805	2897.07	0.07182	2897.07	0.09929
	2896.14	0.02446	2896.14	0.18023	2896.14	0.07185	2896.14	0.09916
	2895.21	0.02424	2895.21	0.18024	2895.21	0.07184	2895.21	0.09912
	2894.28	0.02429	2894.28	0.18031	2894.28	0.07171	2894.28	0.09911
	2893.35	0.02418	2893.35	0.18026	2893.35	0.07155	2893.35	0.09913
	2892.41	0.0241	2892.41	0.18022	2892.41	0.07148	2892.41	0.09915
	2891.48	0.02418	2891.48	0.18021	2891.48	0.07142	2891.48	0.09917
	2890.55	0.02419	2890.55	0.18019	2890.55	0.07131	2890.55	0.09923
	2889.62	0.02405	2889.62	0.18021	2889.62	0.07121	2889.62	0.09936
	2888.69	0.02395	2888.69	0.18038	2888.69	0.07106	2888.69	0.09932
	2887.75	0.02406	2887.75	0.18033	2887.75	0.071	2887.75	0.09926
	2886.82	0.02396	2886.82	0.18026	2886.82	0.07108	2886.82	0.0993
	2885.89	0.02387	2885.89	0.18028	2885.89	0.07108	2885.89	0.09934
	2884.96	0.02387	2884.96	0.18025	2884.96	0.07092	2884.96	0.0993
	2884.03	0.02391	2884.03	0.18014	2884.03	0.07085	2884.03	0.09931
	2883.1	0.02396	2883.1	0.1802	2883.1	0.07081	2883.1	0.09936
	2882.16	0.02389	2882.16	0.18018	2882.16	0.07093	2882.16	0.09934
	2881.23	0.02379	2881.23	0.18016	2881.23	0.07094	2881.23	0.0994
	2880.3	0.02372	2880.3	0.1803	2880.3	0.07083	2880.3	0.09945
	2879.37	0.02378	2879.37	0.18042	2879.37	0.07076	2879.37	0.09922
	2878.44	0.02398	2878.44	0.18044	2878.44	0.07074	2878.44	0.09899
	2877.5	0.02409	2877.5	0.18057	2877.5	0.07078	2877.5	0.09917
	2876.57	0.02416	2876.57	0.18064	2876.57	0.07092	2876.57	0.09941
	2875.64	0.02427	2875.64	0.18073	2875.64	0.07089	2875.64	0.09928
	2874.71	0.02412	2874.71	0.18047	2874.71	0.07084	2874.71	0.09911
	2873.78	0.02375	2873.78	0.17993	2873.78	0.0709	2873.78	0.09902
	2872.85	0.02356	2872.85	0.17951	2872.85	0.07086	2872.85	0.09907
	2871.91	0.02359	2871.91	0.17942	2871.91	0.07072	2871.91	0.09906
	2870.98	0.02358	2870.98	0.17941	2870.98	0.0708	2870.98	0.09902
	2870.05	0.02359	2870.05	0.17938	2870.05	0.07095	2870.05	0.09895
	2869.12	0.02377	2869.12	0.17928	2869.12	0.07103	2869.12	0.0989
	2868.19	0.02383	2868.19	0.17932	2868.19	0.07093	2868.19	0.09889
	2867.25	0.0237	2867.25	0.17926	2867.25	0.07089	2867.25	0.09888
	2866.32	0.02359	2866.32	0.17913	2866.32	0.07099	2866.32	0.09892
	2865.39	0.02363	2865.39	0.17915	2865.39	0.07102	2865.39	0.09894
	2864.46	0.02378	2864.46	0.1792	2864.46	0.07116	2864.46	0.09888
	2863.53	0.02372	2863.53	0.17918	2863.53	0.07127	2863.53	0.09894
	2862.6	0.02371	2862.6	0.17913	2862.6	0.07131	2862.6	0.0989
	2861.66	0.02364	2861.66	0.17902	2861.66	0.0714	2861.66	0.09876
	2860.73	0.02349	2860.73	0.17891	2860.73	0.07157	2860.73	0.0986
	2859.8	0.02345	2859.8	0.17866	2859.8	0.07176	2859.8	0.09843
	2858.87	0.02348	2858.87	0.17842	2858.87	0.07176	2858.87	0.09837
	2857.94	0.02343	2857.94	0.17818	2857.94	0.07186	2857.94	0.09841
	2857	0.02336	2857	0.17816	2857	0.07213	2857	0.09832
	2856.07	0.02333	2856.07	0.17832	2856.07	0.07234	2856.07	0.09832
	2855.14	0.02335	2855.14	0.17837	2855.14	0.07241	2855.14	0.09843
	2854.21	0.02339	2854.21	0.17822	2854.21	0.07252	2854.21	0.09848
	2853.28	0.02332	2853.28	0.17813	2853.28	0.07258	2853.28	0.09832
	2852.35	0.02322	2852.35	0.17813	2852.35	0.07254	2852.35	0.09812
	2851.41	0.02326	2851.41	0.17814	2851.41	0.07253	2851.41	0.09806
	2850.48	0.0232	2850.48	0.17813	2850.48	0.07254	2850.48	0.09812
	2849.55	0.02306	2849.55	0.17817	2849.55	0.0724	2849.55	0.09805
	2848.62	0.02305	2848.62	0.17795	2848.62	0.07217	2848.62	0.09793
	2847.69	0.02292	2847.69	0.17761	2847.69	0.07207	2847.69	0.09785
	2846.75	0.02271	2846.75	0.17741	2846.75	0.07189	2846.75	0.0978
	2845.82	0.02276	2845.82	0.17742	2845.82	0.07157	2845.82	0.09779
	2844.89	0.02294	2844.89	0.17738	2844.89	0.07149	2844.89	0.09777
	2843.96	0.02281	2843.96	0.17744	2843.96	0.07141	2843.96	0.09774
	2843.03	0.02258	2843.03	0.17755	2843.03	0.07118	2843.03	0.09776
	2842.1	0.02258	2842.1	0.17771	2842.1	0.07102	2842.1	0.09775
	2841.16	0.02285	2841.16	0.17782	2841.16	0.07094	2841.16	0.09767
	2840.23	0.02276	2840.23	0.17762	2840.23	0.07075	2840.23	0.09754
	2839.3	0.02228	2839.3	0.17709	2839.3	0.07049	2839.3	0.09746
	2838.37	0.02205	2838.37	0.17671	2838.37	0.07021	2838.37	0.09735
	2837.44	0.02204	2837.44	0.17658	2837.44	0.07023	2837.44	0.09729
	2836.5	0.02199	2836.5	0.17658	2836.5	0.07031	2836.5	0.09723
	2835.57	0.02195	2835.57	0.17651	2835.57	0.07008	2835.57	0.09716
	2834.64	0.02196	2834.64	0.17651	2834.64	0.06991	2834.64	0.09715
	2833.71	0.02195	2833.71	0.17647	2833.71	0.06994	2833.71	0.09724
	2832.78	0.02193	2832.78	0.17633	2832.78	0.06978	2832.78	0.09726
	2831.84	0.02202	2831.84	0.17621	2831.84	0.06958	2831.84	0.09718
	2830.91	0.022	2830.91	0.17633	2830.91	0.06959	2830.91	0.09706
	2829.98	0.02195	2829.98	0.17643	2829.98	0.06962	2829.98	0.09703
	2829.05	0.02192	2829.05	0.17633	2829.05	0.06949	2829.05	0.09711
	2828.12	0.022	2828.12	0.17614	2828.12	0.06946	2828.12	0.0972
	2827.19	0.0221	2827.19	0.17612	2827.19	0.06947	2827.19	0.09714
	2826.25	0.02201	2826.25	0.1762	2826.25	0.06941	2826.25	0.09708
	2825.32	0.02192	2825.32	0.17619	2825.32	0.06924	2825.32	0.09704
	2824.39	0.02193	2824.39	0.17597	2824.39	0.06927	2824.39	0.09701
	2823.46	0.02192	2823.46	0.17585	2823.46	0.0693	2823.46	0.09698
	2822.53	0.02192	2822.53	0.17588	2822.53	0.06917	2822.53	0.09698
	2821.59	0.0219	2821.59	0.1759	2821.59	0.06907	2821.59	0.09692
	2820.66	0.02183	2820.66	0.17575	2820.66	0.06917	2820.66	0.09688
	2819.73	0.02179	2819.73	0.17561	2819.73	0.06919	2819.73	0.09681
	2818.8	0.02185	2818.8	0.17558	2818.8	0.06909	2818.8	0.09681
	2817.87	0.02178	2817.87	0.17555	2817.87	0.06893	2817.87	0.09679
	2816.94	0.02164	2816.94	0.17541	2816.94	0.06901	2816.94	0.09678
	2816	0.02162	2816	0.17538	2816	0.06913	2816	0.09683
	2815.07	0.0217	2815.07	0.17536	2815.07	0.06901	2815.07	0.09692
	2814.14	0.0218	2814.14	0.17531	2814.14	0.06886	2814.14	0.09684
	2813.21	0.0218	2813.21	0.1753	2813.21	0.06889	2813.21	0.09676
	2812.28	0.02174	2812.28	0.17538	2812.28	0.06886	2812.28	0.09671
	2811.34	0.02147	2811.34	0.1752	2811.34	0.06885	2811.34	0.09669
	2810.41	0.02126	2810.41	0.17491	2810.41	0.06889	2810.41	0.09667
	2809.48	0.02133	2809.48	0.17468	2809.48	0.06877	2809.48	0.09661
	2808.55	0.02132	2808.55	0.17475	2808.55	0.06873	2808.55	0.0965
	2807.62	0.02123	2807.62	0.17487	2807.62	0.0688	2807.62	0.09641
	2806.69	0.02129	2806.69	0.17479	2806.69	0.06876	2806.69	0.09646
	2805.75	0.02138	2805.75	0.17463	2805.75	0.0688	2805.75	0.09659
	2804.82	0.0214	2804.82	0.17467	2804.82	0.06884	2804.82	0.09646
	2803.89	0.0215	2803.89	0.17463	2803.89	0.06885	2803.89	0.0963
	2802.96	0.02167	2802.96	0.17452	2802.96	0.06874	2802.96	0.09645
	2802.03	0.02163	2802.03	0.17447	2802.03	0.06871	2802.03	0.09663
	2801.09	0.02145	2801.09	0.17443	2801.09	0.06869	2801.09	0.09649
	2800.16	0.02132	2800.16	0.17439	2800.16	0.06862	2800.16	0.09643
	2799.23	0.02128	2799.23	0.17439	2799.23	0.06863	2799.23	0.09646
	2798.3	0.02131	2798.3	0.17422	2798.3	0.06863	2798.3	0.09638
	2797.37	0.02135	2797.37	0.17411	2797.37	0.06862	2797.37	0.09641
	2796.44	0.02122	2796.44	0.17409	2796.44	0.06863	2796.44	0.09656
	2795.5	0.02115	2795.5	0.17412	2795.5	0.06853	2795.5	0.09644
	2794.57	0.02123	2794.57	0.17414	2794.57	0.06845	2794.57	0.09631
	2793.64	0.02114	2793.64	0.17414	2793.64	0.06847	2793.64	0.09629
	2792.71	0.02111	2792.71	0.17401	2792.71	0.06852	2792.71	0.0963
	2791.78	0.02108	2791.78	0.17392	2791.78	0.06851	2791.78	0.09631
	2790.84	0.02096	2790.84	0.17383	2790.84	0.06859	2790.84	0.09626
	2789.91	0.02085	2789.91	0.17374	2789.91	0.0686	2789.91	0.09614
	2788.98	0.02075	2788.98	0.17371	2788.98	0.06856	2788.98	0.09614
	2788.05	0.02065	2788.05	0.17375	2788.05	0.06856	2788.05	0.09609
	2787.12	0.02075	2787.12	0.17374	2787.12	0.06861	2787.12	0.09598
	2786.19	0.02072	2786.19	0.17376	2786.19	0.06869	2786.19	0.09601
	2785.25	0.02059	2785.25	0.17378	2785.25	0.06865	2785.25	0.09612
	2784.32	0.02058	2784.32	0.1737	2784.32	0.06846	2784.32	0.09598
	2783.39	0.02056	2783.39	0.17356	2783.39	0.06835	2783.39	0.09586
	2782.46	0.02053	2782.46	0.17351	2782.46	0.06842	2782.46	0.09593
	2781.53	0.02049	2781.53	0.17343	2781.53	0.06842	2781.53	0.09595
	2780.59	0.02047	2780.59	0.17341	2780.59	0.06845	2780.59	0.09588
	2779.66	0.02054	2779.66	0.17344	2779.66	0.06849	2779.66	0.09593
	2778.73	0.02065	2778.73	0.17348	2778.73	0.0684	2778.73	0.09595
	2777.8	0.02059	2777.8	0.17343	2777.8	0.06836	2777.8	0.09597
	2776.87	0.02047	2776.87	0.17342	2776.87	0.06835	2776.87	0.09597
	2775.93	0.02034	2775.93	0.17337	2775.93	0.06843	2775.93	0.09585
	2775	0.02025	2775	0.17328	2775	0.06843	2775	0.09569
	2774.07	0.02023	2774.07	0.17315	2774.07	0.06841	2774.07	0.09562
	2773.14	0.02013	2773.14	0.17313	2773.14	0.06832	2773.14	0.09573
	2772.21	0.02007	2772.21	0.17311	2772.21	0.0683	2772.21	0.09596
	2771.28	0.02015	2771.28	0.17306	2771.28	0.06833	2771.28	0.09589
	2770.34	0.02021	2770.34	0.17307	2770.34	0.06843	2770.34	0.09567
	2769.41	0.02014	2769.41	0.17311	2769.41	0.0684	2769.41	0.09571
	2768.48	0.02009	2768.48	0.17296	2768.48	0.06836	2768.48	0.09586
	2767.55	0.02022	2767.55	0.17284	2767.55	0.06837	2767.55	0.0958
	2766.62	0.02032	2766.62	0.17277	2766.62	0.06843	2766.62	0.09564
	2765.68	0.02033	2765.68	0.1727	2765.68	0.06843	2765.68	0.0956
	2764.75	0.02034	2764.75	0.17279	2764.75	0.06833	2764.75	0.09572
	2763.82	0.02048	2763.82	0.17289	2763.82	0.06829	2763.82	0.09578
	2762.89	0.02061	2762.89	0.17278	2762.89	0.06829	2762.89	0.09578
	2761.96	0.02071	2761.96	0.17269	2761.96	0.06814	2761.96	0.0957
	2761.03	0.02086	2761.03	0.1726	2761.03	0.06817	2761.03	0.09561
	2760.09	0.02098	2760.09	0.17264	2760.09	0.06837	2760.09	0.09563
	2759.16	0.02107	2759.16	0.17275	2759.16	0.06846	2759.16	0.09562
	2758.23	0.02106	2758.23	0.1728	2758.23	0.06847	2758.23	0.09556
	2757.3	0.02103	2757.3	0.17268	2757.3	0.06837	2757.3	0.09549
	2756.37	0.02099	2756.37	0.17248	2756.37	0.0683	2756.37	0.09544
	2755.43	0.02091	2755.43	0.17233	2755.43	0.06825	2755.43	0.09552
	2754.5	0.02083	2754.5	0.17229	2754.5	0.06822	2754.5	0.09553
	2753.57	0.02079	2753.57	0.17223	2753.57	0.06837	2753.57	0.09548
	2752.64	0.02096	2752.64	0.17228	2752.64	0.06825	2752.64	0.0955
	2751.71	0.02093	2751.71	0.17222	2751.71	0.06811	2751.71	0.09558
	2750.78	0.02078	2750.78	0.17211	2750.78	0.06818	2750.78	0.09553
	2749.84	0.02064	2749.84	0.17203	2749.84	0.06824	2749.84	0.09545
	2748.91	0.0205	2748.91	0.17188	2748.91	0.06827	2748.91	0.09548
	2747.98	0.0203	2747.98	0.17174	2747.98	0.06826	2747.98	0.0955
	2747.05	0.02032	2747.05	0.17169	2747.05	0.06819	2747.05	0.09547
	2746.12	0.02039	2746.12	0.17165	2746.12	0.06807	2746.12	0.09547
	2745.18	0.02027	2745.18	0.17161	2745.18	0.06801	2745.18	0.09547
	2744.25	0.02021	2744.25	0.17151	2744.25	0.06809	2744.25	0.09539
	2743.32	0.02011	2743.32	0.17141	2743.32	0.06813	2743.32	0.09532
	2742.39	0.01988	2742.39	0.17132	2742.39	0.06818	2742.39	0.09533
	2741.46	0.01987	2741.46	0.17129	2741.46	0.06822	2741.46	0.09535
	2740.53	0.01995	2740.53	0.17113	2740.53	0.06814	2740.53	0.09533
	2739.59	0.01994	2739.59	0.17102	2739.59	0.068	2739.59	0.09525
	2738.66	0.01995	2738.66	0.17097	2738.66	0.06806	2738.66	0.09531
	2737.73	0.01987	2737.73	0.17094	2737.73	0.06816	2737.73	0.09537
	2736.8	0.01967	2736.8	0.1708	2736.8	0.06821	2736.8	0.09532
	2735.87	0.01967	2735.87	0.17063	2735.87	0.06815	2735.87	0.09529
	2734.93	0.01965	2734.93	0.17055	2734.93	0.06816	2734.93	0.0953
	2734	0.01963	2734	0.17053	2734	0.06813	2734	0.09522
	2733.07	0.0196	2733.07	0.17051	2733.07	0.06814	2733.07	0.09521
	2732.14	0.01963	2732.14	0.1705	2732.14	0.06812	2732.14	0.09519
	2731.21	0.01965	2731.21	0.17041	2731.21	0.06811	2731.21	0.09519
	2730.27	0.01962	2730.27	0.17043	2730.27	0.06809	2730.27	0.09513
	2729.34	0.01955	2729.34	0.17041	2729.34	0.06801	2729.34	0.09502
	2728.41	0.01957	2728.41	0.17028	2728.41	0.06795	2728.41	0.0951
	2727.48	0.01951	2727.48	0.17006	2727.48	0.06796	2727.48	0.09517
	2726.55	0.01942	2726.55	0.16989	2726.55	0.06801	2726.55	0.09513
	2725.62	0.01932	2725.62	0.16983	2725.62	0.06805	2725.62	0.09504
	2724.68	0.01929	2724.68	0.1699	2724.68	0.06801	2724.68	0.09505
	2723.75	0.0194	2723.75	0.16993	2723.75	0.06797	2723.75	0.0951
	2722.82	0.01942	2722.82	0.16989	2722.82	0.06792	2722.82	0.09502
	2721.89	0.01929	2721.89	0.16977	2721.89	0.0679	2721.89	0.09496
	2720.96	0.01924	2720.96	0.16968	2720.96	0.06797	2720.96	0.09502
	2720.02	0.01927	2720.02	0.16957	2720.02	0.06803	2720.02	0.09502
	2719.09	0.0193	2719.09	0.16952	2719.09	0.06793	2719.09	0.09487
	2718.16	0.01927	2718.16	0.16941	2718.16	0.06794	2718.16	0.09481
	2717.23	0.0193	2717.23	0.16931	2717.23	0.06799	2717.23	0.09483
	2716.3	0.0193	2716.3	0.16931	2716.3	0.06806	2716.3	0.09494
	2715.37	0.01936	2715.37	0.16938	2715.37	0.06805	2715.37	0.09492
	2714.43	0.01929	2714.43	0.16934	2714.43	0.06798	2714.43	0.09483
	2713.5	0.01912	2713.5	0.16916	2713.5	0.06789	2713.5	0.09472
	2712.57	0.01918	2712.57	0.16893	2712.57	0.06775	2712.57	0.09465
	2711.64	0.01923	2711.64	0.1689	2711.64	0.06784	2711.64	0.09469
	2710.71	0.01921	2710.71	0.16895	2710.71	0.06789	2710.71	0.09473
	2709.77	0.0192	2709.77	0.16893	2709.77	0.06777	2709.77	0.09469
	2708.84	0.01921	2708.84	0.16883	2708.84	0.06775	2708.84	0.09469
	2707.91	0.01932	2707.91	0.16883	2707.91	0.06771	2707.91	0.09464
	2706.98	0.01927	2706.98	0.16887	2706.98	0.06776	2706.98	0.09459
	2706.05	0.01922	2706.05	0.16879	2706.05	0.0679	2706.05	0.09464
	2705.12	0.01915	2705.12	0.16863	2705.12	0.06793	2705.12	0.09467
	2704.18	0.01909	2704.18	0.1687	2704.18	0.06788	2704.18	0.09458
	2703.25	0.01919	2703.25	0.16879	2703.25	0.06781	2703.25	0.09461
	2702.32	0.01923	2702.32	0.16877	2702.32	0.06778	2702.32	0.09473
	2701.39	0.0192	2701.39	0.1687	2701.39	0.06783	2701.39	0.09467
	2700.46	0.01923	2700.46	0.16869	2700.46	0.06788	2700.46	0.09455
	2699.52	0.01915	2699.52	0.16851	2699.52	0.06789	2699.52	0.09452
	2698.59	0.01917	2698.59	0.16836	2698.59	0.06785	2698.59	0.0945
	2697.66	0.0193	2697.66	0.16835	2697.66	0.06788	2697.66	0.09447
	2696.73	0.01932	2696.73	0.16836	2696.73	0.06783	2696.73	0.09439
	2695.8	0.0193	2695.8	0.16827	2695.8	0.06775	2695.8	0.09445
	2694.87	0.01929	2694.87	0.1682	2694.87	0.06778	2694.87	0.09447
	2693.93	0.01931	2693.93	0.16818	2693.93	0.06787	2693.93	0.09445
	2693	0.01927	2693	0.16818	2693	0.06785	2693	0.09444
	2692.07	0.01926	2692.07	0.1681	2692.07	0.06778	2692.07	0.09449
	2691.14	0.01936	2691.14	0.16807	2691.14	0.06773	2691.14	0.09441
	2690.21	0.01942	2690.21	0.16801	2690.21	0.06778	2690.21	0.09429
	2689.27	0.01938	2689.27	0.16801	2689.27	0.06777	2689.27	0.09438
	2688.34	0.01938	2688.34	0.16802	2688.34	0.06776	2688.34	0.0944
	2687.41	0.01956	2687.41	0.168	2687.41	0.06778	2687.41	0.09435
	2686.48	0.0196	2686.48	0.16789	2686.48	0.06789	2686.48	0.09435
	2685.55	0.01948	2685.55	0.16789	2685.55	0.06794	2685.55	0.09429
	2684.62	0.01943	2684.62	0.16792	2684.62	0.06777	2684.62	0.09429
	2683.68	0.01942	2683.68	0.16786	2683.68	0.06765	2683.68	0.09429
	2682.75	0.01927	2682.75	0.16777	2682.75	0.0677	2682.75	0.09434
	2681.82	0.01922	2681.82	0.16772	2681.82	0.06762	2681.82	0.09436
	2680.89	0.01926	2680.89	0.1677	2680.89	0.06768	2680.89	0.09431
	2679.96	0.01925	2679.96	0.16769	2679.96	0.06773	2679.96	0.09424
	2679.02	0.01924	2679.02	0.16765	2679.02	0.0676	2679.02	0.09412
	2678.09	0.01916	2678.09	0.16756	2678.09	0.06759	2678.09	0.09403
	2677.16	0.01909	2677.16	0.16744	2677.16	0.06771	2677.16	0.09413
	2676.23	0.01909	2676.23	0.16746	2676.23	0.06761	2676.23	0.09427
	2675.3	0.01903	2675.3	0.1674	2675.3	0.06759	2675.3	0.09426
	2674.36	0.01898	2674.36	0.16726	2674.36	0.06768	2674.36	0.0941
	2673.43	0.01887	2673.43	0.16718	2673.43	0.06771	2673.43	0.09401
	2672.5	0.01878	2672.5	0.1672	2672.5	0.06761	2672.5	0.09411
	2671.57	0.01884	2671.57	0.16716	2671.57	0.06754	2671.57	0.09418
	2670.64	0.01885	2670.64	0.16717	2670.64	0.06759	2670.64	0.094
	2669.71	0.01885	2669.71	0.16717	2669.71	0.06769	2669.71	0.09387
	2668.77	0.01891	2668.77	0.16721	2668.77	0.06777	2668.77	0.09396
	2667.84	0.01896	2667.84	0.16728	2667.84	0.06783	2667.84	0.09411
	2666.91	0.019	2666.91	0.16722	2666.91	0.06771	2666.91	0.09413
	2665.98	0.01896	2665.98	0.16707	2665.98	0.06757	2665.98	0.09416
	2665.05	0.01894	2665.05	0.16706	2665.05	0.06769	2665.05	0.09418
	2664.11	0.01906	2664.11	0.16708	2664.11	0.06782	2664.11	0.09415
	2663.18	0.01919	2663.18	0.16709	2663.18	0.0678	2663.18	0.09418
	2662.25	0.01918	2662.25	0.16708	2662.25	0.0679	2662.25	0.09426
	2661.32	0.0191	2661.32	0.16715	2661.32	0.06797	2661.32	0.0943
	2660.39	0.01918	2660.39	0.16718	2660.39	0.06798	2660.39	0.09436
	2659.46	0.01928	2659.46	0.16717	2659.46	0.06802	2659.46	0.09443
	2658.52	0.01926	2658.52	0.16721	2658.52	0.06808	2658.52	0.09446
	2657.59	0.01932	2657.59	0.16725	2657.59	0.06813	2657.59	0.09449
	2656.66	0.01945	2656.66	0.16721	2656.66	0.06823	2656.66	0.09453
	2655.73	0.01949	2655.73	0.16719	2655.73	0.06822	2655.73	0.09452
	2654.8	0.01947	2654.8	0.16713	2654.8	0.06816	2654.8	0.09452
	2653.86	0.0195	2653.86	0.1671	2653.86	0.06824	2653.86	0.09455
	2652.93	0.01954	2652.93	0.16704	2652.93	0.06826	2652.93	0.09461
	2652	0.01953	2652	0.16705	2652	0.0682	2652	0.09469
	2651.07	0.01952	2651.07	0.16705	2651.07	0.06817	2651.07	0.09478
	2650.14	0.01953	2650.14	0.1669	2650.14	0.0682	2650.14	0.09478
	2649.21	0.01956	2649.21	0.16677	2649.21	0.0683	2649.21	0.09467
	2648.27	0.01953	2648.27	0.16689	2648.27	0.06831	2648.27	0.09451
	2647.34	0.0195	2647.34	0.16693	2647.34	0.06823	2647.34	0.09438
	2646.41	0.01961	2646.41	0.16676	2646.41	0.06817	2646.41	0.09436
	2645.48	0.01969	2645.48	0.16663	2645.48	0.06813	2645.48	0.09447
	2644.55	0.01974	2644.55	0.16672	2644.55	0.06806	2644.55	0.09456
	2643.61	0.01969	2643.61	0.16674	2643.61	0.06796	2643.61	0.09455
	2642.68	0.0196	2642.68	0.16665	2642.68	0.0679	2642.68	0.09439
	2641.75	0.01942	2641.75	0.1665	2641.75	0.06801	2641.75	0.09428
	2640.82	0.01926	2640.82	0.16638	2640.82	0.068	2640.82	0.09431
	2639.89	0.01927	2639.89	0.16626	2639.89	0.06786	2639.89	0.09435
	2638.96	0.0193	2638.96	0.16624	2638.96	0.06778	2638.96	0.09437
	2638.02	0.01934	2638.02	0.16619	2638.02	0.06792	2638.02	0.09437
	2637.09	0.0193	2637.09	0.16607	2637.09	0.06804	2637.09	0.09435
	2636.16	0.01926	2636.16	0.16599	2636.16	0.06795	2636.16	0.09429
	2635.23	0.01926	2635.23	0.16608	2635.23	0.06793	2635.23	0.09415
	2634.3	0.01904	2634.3	0.16601	2634.3	0.06804	2634.3	0.09415
	2633.36	0.01893	2633.36	0.16587	2633.36	0.06798	2633.36	0.0942
	2632.43	0.01904	2632.43	0.16577	2632.43	0.06794	2632.43	0.09426
	2631.5	0.01921	2631.5	0.16577	2631.5	0.06794	2631.5	0.09421
	2630.57	0.01913	2630.57	0.16585	2630.57	0.06796	2630.57	0.094
	2629.64	0.01904	2629.64	0.16576	2629.64	0.06778	2629.64	0.09387
	2628.71	0.01895	2628.71	0.16564	2628.71	0.06762	2628.71	0.09391
	2627.77	0.01887	2627.77	0.16576	2627.77	0.06765	2627.77	0.0939
	2626.84	0.01882	2626.84	0.16579	2626.84	0.06769	2626.84	0.09383
	2625.91	0.0187	2625.91	0.16559	2625.91	0.0677	2625.91	0.09374
	2624.98	0.01857	2624.98	0.16543	2624.98	0.06777	2624.98	0.09367
	2624.05	0.01857	2624.05	0.16539	2624.05	0.06772	2624.05	0.09361
	2623.11	0.01848	2623.11	0.16522	2623.11	0.06747	2623.11	0.09367
	2622.18	0.01834	2622.18	0.16514	2622.18	0.06734	2622.18	0.09369
	2621.25	0.01828	2621.25	0.16515	2621.25	0.06748	2621.25	0.09366
	2620.32	0.01812	2620.32	0.16522	2620.32	0.06769	2620.32	0.09369
	2619.39	0.01806	2619.39	0.16518	2619.39	0.06772	2619.39	0.0936
	2618.45	0.01788	2618.45	0.16523	2618.45	0.06766	2618.45	0.09348
	2617.52	0.0178	2617.52	0.16522	2617.52	0.06756	2617.52	0.09357
	2616.59	0.01781	2616.59	0.16506	2616.59	0.06736	2616.59	0.09362
	2615.66	0.01765	2615.66	0.16488	2615.66	0.06744	2615.66	0.09361
	2614.73	0.01764	2614.73	0.16476	2614.73	0.06749	2614.73	0.09356
	2613.8	0.01776	2613.8	0.16464	2613.8	0.06738	2613.8	0.09343
	2612.86	0.01791	2612.86	0.16463	2612.86	0.06728	2612.86	0.0933
	2611.93	0.01814	2611.93	0.16451	2611.93	0.06721	2611.93	0.09331
	2611	0.0184	2611	0.16444	2611	0.06712	2611	0.09327
	2610.07	0.01849	2610.07	0.16456	2610.07	0.06713	2610.07	0.0933
	2609.14	0.01856	2609.14	0.16465	2609.14	0.06728	2609.14	0.09334
	2608.2	0.01869	2608.2	0.16457	2608.2	0.06734	2608.2	0.09307
	2607.27	0.01866	2607.27	0.1644	2607.27	0.0671	2607.27	0.09279
	2606.34	0.01864	2606.34	0.16412	2606.34	0.0669	2606.34	0.09285
	2605.41	0.01858	2605.41	0.16398	2605.41	0.06691	2605.41	0.09295
	2604.48	0.01854	2604.48	0.16384	2604.48	0.067	2604.48	0.09296
	2603.55	0.0188	2603.55	0.16382	2603.55	0.06702	2603.55	0.09292
	2602.61	0.01886	2602.61	0.16397	2602.61	0.06707	2602.61	0.09294
	2601.68	0.0187	2601.68	0.1641	2601.68	0.06707	2601.68	0.09282
	2600.75	0.01868	2600.75	0.16394	2600.75	0.06689	2600.75	0.09268
	2599.82	0.01857	2599.82	0.1638	2599.82	0.06674	2599.82	0.09277
	2598.89	0.01839	2598.89	0.1638	2598.89	0.06691	2598.89	0.09289
	2597.95	0.01833	2597.95	0.16377	2597.95	0.06694	2597.95	0.09277
	2597.02	0.01837	2597.02	0.1636	2597.02	0.06677	2597.02	0.09261
	2596.09	0.01838	2596.09	0.16349	2596.09	0.06673	2596.09	0.09255
	2595.16	0.0184	2595.16	0.16336	2595.16	0.06678	2595.16	0.09256
	2594.23	0.01839	2594.23	0.16324	2594.23	0.0668	2594.23	0.09257
	2593.3	0.01836	2593.3	0.16309	2593.3	0.06692	2593.3	0.09251
	2592.36	0.0183	2592.36	0.16312	2592.36	0.06685	2592.36	0.0923
	2591.43	0.01805	2591.43	0.16323	2591.43	0.06667	2591.43	0.09214
	2590.5	0.01771	2590.5	0.16323	2590.5	0.06656	2590.5	0.09226
	2589.57	0.01762	2589.57	0.16298	2589.57	0.06665	2589.57	0.09241
	2588.64	0.01781	2588.64	0.16289	2588.64	0.06671	2588.64	0.09233
	2587.7	0.01781	2587.7	0.16305	2587.7	0.06646	2587.7	0.0923
	2586.77	0.01754	2586.77	0.16323	2586.77	0.06638	2586.77	0.09226
	2585.84	0.01733	2585.84	0.16306	2585.84	0.06659	2585.84	0.0921
	2584.91	0.01722	2584.91	0.16283	2584.91	0.06652	2584.91	0.09207
	2583.98	0.01729	2583.98	0.16288	2583.98	0.06647	2583.98	0.09205
	2583.05	0.01733	2583.05	0.16291	2583.05	0.0665	2583.05	0.09202
	2582.11	0.01722	2582.11	0.16263	2582.11	0.06642	2582.11	0.09211
	2581.18	0.01717	2581.18	0.16258	2581.18	0.06627	2581.18	0.09208
	2580.25	0.01726	2580.25	0.16266	2580.25	0.06633	2580.25	0.092
	2579.32	0.01713	2579.32	0.16245	2579.32	0.06641	2579.32	0.092
	2578.39	0.01702	2578.39	0.16208	2578.39	0.06642	2578.39	0.09189
	2577.45	0.0171	2577.45	0.16216	2577.45	0.0664	2577.45	0.09183
	2576.52	0.01713	2576.52	0.16239	2576.52	0.06639	2576.52	0.09198
	2575.59	0.01702	2575.59	0.16238	2575.59	0.06643	2575.59	0.09199
	2574.66	0.01694	2574.66	0.16223	2574.66	0.06649	2574.66	0.09199
	2573.73	0.0168	2573.73	0.16207	2573.73	0.06631	2573.73	0.09197
	2572.79	0.01679	2572.79	0.16184	2572.79	0.06599	2572.79	0.09188
	2571.86	0.01677	2571.86	0.16181	2571.86	0.06597	2571.86	0.09189
	2570.93	0.0168	2570.93	0.1618	2570.93	0.06605	2570.93	0.09198
	2570	0.0166	2570	0.1619	2570	0.06623	2570	0.09196
	2569.07	0.01647	2569.07	0.16189	2569.07	0.06627	2569.07	0.09183
	2568.14	0.0166	2568.14	0.16189	2568.14	0.06618	2568.14	0.09174
	2567.2	0.01665	2567.2	0.16201	2567.2	0.06626	2567.2	0.09168
	2566.27	0.01662	2566.27	0.1619	2566.27	0.06611	2566.27	0.0915
	2565.34	0.0164	2565.34	0.16155	2565.34	0.06594	2565.34	0.09143
	2564.41	0.01637	2564.41	0.16153	2564.41	0.06591	2564.41	0.09143
	2563.48	0.01663	2563.48	0.16158	2563.48	0.06595	2563.48	0.09154
	2562.54	0.01661	2562.54	0.16156	2562.54	0.06605	2562.54	0.0915
	2561.61	0.01661	2561.61	0.16157	2561.61	0.06609	2561.61	0.09137
	2560.68	0.01641	2560.68	0.16169	2560.68	0.066	2560.68	0.0914
	2559.75	0.01614	2559.75	0.16154	2559.75	0.06603	2559.75	0.09157
	2558.82	0.01612	2558.82	0.16125	2558.82	0.066	2558.82	0.09178
	2557.89	0.01608	2557.89	0.16113	2557.89	0.06605	2557.89	0.09176
	2556.95	0.01615	2556.95	0.16126	2556.95	0.06619	2556.95	0.09148
	2556.02	0.01617	2556.02	0.16127	2556.02	0.06628	2556.02	0.09138
	2555.09	0.01618	2555.09	0.16118	2555.09	0.06604	2555.09	0.09142
	2554.16	0.01605	2554.16	0.16096	2554.16	0.06574	2554.16	0.09148
	2553.23	0.01601	2553.23	0.16089	2553.23	0.06573	2553.23	0.09139
	2552.29	0.01614	2552.29	0.16096	2552.29	0.06581	2552.29	0.09129
	2551.36	0.01616	2551.36	0.16089	2551.36	0.06563	2551.36	0.09142
	2550.43	0.01596	2550.43	0.16067	2550.43	0.06562	2550.43	0.09149
	2549.5	0.01588	2549.5	0.16066	2549.5	0.06577	2549.5	0.09128
	2548.57	0.016	2548.57	0.16059	2548.57	0.06586	2548.57	0.0912
	2547.64	0.01613	2547.64	0.16057	2547.64	0.0657	2547.64	0.09129
	2546.7	0.01622	2546.7	0.16058	2546.7	0.06564	2546.7	0.09129
	2545.77	0.01609	2545.77	0.16064	2545.77	0.06584	2545.77	0.09112
	2544.84	0.01589	2544.84	0.16062	2544.84	0.0659	2544.84	0.09103
	2543.91	0.01611	2543.91	0.16056	2543.91	0.06584	2543.91	0.09103
	2542.98	0.01618	2542.98	0.16047	2542.98	0.06577	2542.98	0.09113
	2542.04	0.01589	2542.04	0.16051	2542.04	0.06568	2542.04	0.09122
	2541.11	0.01576	2541.11	0.1604	2541.11	0.06551	2541.11	0.09112
	2540.18	0.01581	2540.18	0.16016	2540.18	0.06543	2540.18	0.09097
	2539.25	0.01585	2539.25	0.16007	2539.25	0.06562	2539.25	0.09091
	2538.32	0.01596	2538.32	0.16033	2538.32	0.0657	2538.32	0.09086
	2537.39	0.0158	2537.39	0.16044	2537.39	0.06566	2537.39	0.09096
	2536.45	0.01575	2536.45	0.1604	2536.45	0.06559	2536.45	0.09101
	2535.52	0.01567	2535.52	0.16023	2535.52	0.06573	2535.52	0.09098
	2534.59	0.01566	2534.59	0.16015	2534.59	0.06581	2534.59	0.091
	2533.66	0.01567	2533.66	0.16018	2533.66	0.06566	2533.66	0.09087
	2532.73	0.0156	2532.73	0.16019	2532.73	0.06552	2532.73	0.09066
	2531.79	0.0156	2531.79	0.16007	2531.79	0.06553	2531.79	0.09074
	2530.86	0.01578	2530.86	0.16005	2530.86	0.06553	2530.86	0.09089
	2529.93	0.01593	2529.93	0.15998	2529.93	0.06566	2529.93	0.09097
	2529	0.01583	2529	0.15986	2529	0.06578	2529	0.09103
	2528.07	0.0155	2528.07	0.15977	2528.07	0.06569	2528.07	0.09101
	2527.14	0.0154	2527.14	0.15993	2527.14	0.06547	2527.14	0.09083
	2526.2	0.0156	2526.2	0.16008	2526.2	0.06536	2526.2	0.0907
	2525.27	0.01581	2525.27	0.16007	2525.27	0.06525	2525.27	0.09063
	2524.34	0.01591	2524.34	0.15987	2524.34	0.06535	2524.34	0.09072
	2523.41	0.01587	2523.41	0.15989	2523.41	0.06541	2523.41	0.09098
	2522.48	0.01567	2522.48	0.15998	2522.48	0.06543	2522.48	0.09095
	2521.54	0.01556	2521.54	0.1599	2521.54	0.0655	2521.54	0.09064
	2520.61	0.01551	2520.61	0.15965	2520.61	0.06565	2520.61	0.09052
	2519.68	0.01554	2519.68	0.15967	2519.68	0.06556	2519.68	0.09058
	2518.75	0.01552	2518.75	0.15976	2518.75	0.06552	2518.75	0.09061
	2517.82	0.01555	2517.82	0.15979	2517.82	0.06571	2517.82	0.09052
	2516.88	0.01563	2516.88	0.15976	2516.88	0.06572	2516.88	0.09052
	2515.95	0.01566	2515.95	0.1597	2515.95	0.06547	2515.95	0.09064
	2515.02	0.01574	2515.02	0.15953	2515.02	0.06522	2515.02	0.09067
	2514.09	0.0157	2514.09	0.15962	2514.09	0.0654	2514.09	0.09051
	2513.16	0.01566	2513.16	0.15977	2513.16	0.0655	2513.16	0.09038
	2512.23	0.01565	2512.23	0.15981	2512.23	0.0653	2512.23	0.09055
	2511.29	0.01563	2511.29	0.15964	2511.29	0.06527	2511.29	0.09078
	2510.36	0.01567	2510.36	0.15958	2510.36	0.06519	2510.36	0.09075
	2509.43	0.01565	2509.43	0.15958	2509.43	0.06505	2509.43	0.09069
	2508.5	0.01575	2508.5	0.15963	2508.5	0.0651	2508.5	0.09069
	2507.57	0.01575	2507.57	0.15978	2507.57	0.06526	2507.57	0.09064
	2506.63	0.01563	2506.63	0.15973	2506.63	0.0652	2506.63	0.09042
	2505.7	0.01553	2505.7	0.15949	2505.7	0.06515	2505.7	0.09017
	2504.77	0.01547	2504.77	0.15957	2504.77	0.06529	2504.77	0.09016
	2503.84	0.01549	2503.84	0.15952	2503.84	0.06536	2503.84	0.09039
	2502.91	0.0156	2502.91	0.15942	2502.91	0.0652	2502.91	0.09036
	2501.98	0.01548	2501.98	0.15944	2501.98	0.06518	2501.98	0.09031
	2501.04	0.0155	2501.04	0.15957	2501.04	0.06515	2501.04	0.09049
	2500.11	0.01561	2500.11	0.15955	2500.11	0.06514	2500.11	0.0906
	2499.18	0.01563	2499.18	0.15959	2499.18	0.06534	2499.18	0.09043
	2498.25	0.01557	2498.25	0.15968	2498.25	0.06552	2498.25	0.09033
	2497.32	0.01542	2497.32	0.15968	2497.32	0.06562	2497.32	0.09035
	2496.38	0.01543	2496.38	0.15952	2496.38	0.0657	2496.38	0.09043
	2495.45	0.01545	2495.45	0.15946	2495.45	0.06544	2495.45	0.09041
	2494.52	0.01531	2494.52	0.15942	2494.52	0.06533	2494.52	0.09034
	2493.59	0.01534	2493.59	0.15936	2493.59	0.06535	2493.59	0.09039
	2492.66	0.01528	2492.66	0.15926	2492.66	0.06534	2492.66	0.09044
	2491.73	0.01524	2491.73	0.15919	2491.73	0.06525	2491.73	0.09033
	2490.79	0.01529	2490.79	0.15923	2490.79	0.06511	2490.79	0.09041
	2489.86	0.01543	2489.86	0.15944	2489.86	0.06493	2489.86	0.09047
	2488.93	0.01572	2488.93	0.15944	2488.93	0.06507	2488.93	0.0903
	2488	0.01583	2488	0.15936	2488	0.06527	2488	0.09027
	2487.07	0.01575	2487.07	0.15924	2487.07	0.06536	2487.07	0.09031
	2486.13	0.01571	2486.13	0.15921	2486.13	0.06521	2486.13	0.09012
	2485.2	0.01583	2485.2	0.15931	2485.2	0.0651	2485.2	0.09022
	2484.27	0.01602	2484.27	0.15954	2484.27	0.06525	2484.27	0.09053
	2483.34	0.01591	2483.34	0.15942	2483.34	0.06525	2483.34	0.09049
	2482.41	0.01586	2482.41	0.15923	2482.41	0.06508	2482.41	0.09024
	2481.48	0.01607	2481.48	0.15919	2481.48	0.06512	2481.48	0.0901
	2480.54	0.01641	2480.54	0.15922	2480.54	0.06527	2480.54	0.09018
	2479.61	0.0166	2479.61	0.15921	2479.61	0.06524	2479.61	0.09048
	2478.68	0.01659	2478.68	0.15917	2478.68	0.06509	2478.68	0.09046
	2477.75	0.01651	2477.75	0.15918	2477.75	0.06516	2477.75	0.09031
	2476.82	0.01663	2476.82	0.15933	2476.82	0.06527	2476.82	0.09034
	2475.88	0.01675	2475.88	0.15943	2475.88	0.06515	2475.88	0.09041
	2474.95	0.01686	2474.95	0.15949	2474.95	0.06512	2474.95	0.09038
	2474.02	0.01673	2474.02	0.15942	2474.02	0.06509	2474.02	0.0903
	2473.09	0.01662	2473.09	0.15946	2473.09	0.065	2473.09	0.09031
	2472.16	0.01658	2472.16	0.15941	2472.16	0.06508	2472.16	0.09032
	2471.22	0.01651	2471.22	0.15922	2471.22	0.06517	2471.22	0.0902
	2470.29	0.0164	2470.29	0.15912	2470.29	0.0652	2470.29	0.09012
	2469.36	0.01631	2469.36	0.15936	2469.36	0.06524	2469.36	0.09
	2468.43	0.01621	2468.43	0.15935	2468.43	0.06528	2468.43	0.09008
	2467.5	0.01632	2467.5	0.15911	2467.5	0.06534	2467.5	0.09029
	2466.57	0.01623	2466.57	0.15896	2466.57	0.0651	2466.57	0.09032
	2465.63	0.01608	2465.63	0.15916	2465.63	0.06508	2465.63	0.0902
	2464.7	0.01602	2464.7	0.15923	2464.7	0.06535	2464.7	0.09025
	2463.77	0.01609	2463.77	0.1591	2463.77	0.06524	2463.77	0.09024
	2462.84	0.0161	2462.84	0.15911	2462.84	0.065	2462.84	0.0901
	2461.91	0.01604	2461.91	0.15915	2461.91	0.06506	2461.91	0.09006
	2460.97	0.01582	2460.97	0.15884	2460.97	0.06513	2460.97	0.09011
	2460.04	0.01583	2460.04	0.15871	2460.04	0.06505	2460.04	0.09015
	2459.11	0.01599	2459.11	0.15899	2459.11	0.06498	2459.11	0.09025
	2458.18	0.01597	2458.18	0.15929	2458.18	0.06505	2458.18	0.0902
	2457.25	0.01612	2457.25	0.15906	2457.25	0.06523	2457.25	0.09013
	2456.32	0.01625	2456.32	0.15885	2456.32	0.06536	2456.32	0.09023
	2455.38	0.01639	2455.38	0.15886	2455.38	0.06541	2455.38	0.09038
	2454.45	0.01654	2454.45	0.159	2454.45	0.06523	2454.45	0.09043
	2453.52	0.01653	2453.52	0.15886	2453.52	0.06511	2453.52	0.09043
	2452.59	0.01643	2452.59	0.15866	2452.59	0.06516	2452.59	0.09027
	2451.66	0.01644	2451.66	0.15862	2451.66	0.06544	2451.66	0.0901
	2450.72	0.01678	2450.72	0.15864	2450.72	0.0653	2450.72	0.09018
	2449.79	0.01687	2449.79	0.15852	2449.79	0.06503	2449.79	0.09019
	2448.86	0.01691	2448.86	0.15847	2448.86	0.06507	2448.86	0.0901
	2447.93	0.01683	2447.93	0.15853	2447.93	0.06511	2447.93	0.0901
	2447	0.01683	2447	0.1587	2447	0.06508	2447	0.09013
	2446.07	0.01686	2446.07	0.15849	2446.07	0.06508	2446.07	0.09028
	2445.13	0.01676	2445.13	0.15821	2445.13	0.06488	2445.13	0.09026
	2444.2	0.0165	2444.2	0.15818	2444.2	0.0648	2444.2	0.0902
	2443.27	0.01628	2443.27	0.15831	2443.27	0.06484	2443.27	0.09001
	2442.34	0.01633	2442.34	0.15818	2442.34	0.06504	2442.34	0.08984
	2441.41	0.0162	2441.41	0.158	2441.41	0.06505	2441.41	0.08983
	2440.47	0.01609	2440.47	0.158	2440.47	0.06492	2440.47	0.08982
	2439.54	0.01623	2439.54	0.15804	2439.54	0.0649	2439.54	0.08996
	2438.61	0.01616	2438.61	0.15793	2438.61	0.06486	2438.61	0.08995
	2437.68	0.01605	2437.68	0.15778	2437.68	0.0648	2437.68	0.08973
	2436.75	0.01603	2436.75	0.15759	2436.75	0.06465	2436.75	0.08983
	2435.82	0.01571	2435.82	0.15778	2435.82	0.06459	2435.82	0.08996
	2434.88	0.01542	2434.88	0.15792	2434.88	0.06483	2434.88	0.08991
	2433.95	0.01534	2433.95	0.15777	2433.95	0.06475	2433.95	0.08977
	2433.02	0.01521	2433.02	0.1575	2433.02	0.06459	2433.02	0.08965
	2432.09	0.01546	2432.09	0.1574	2432.09	0.06473	2432.09	0.08963
	2431.16	0.01553	2431.16	0.15735	2431.16	0.0648	2431.16	0.08975
	2430.22	0.01522	2430.22	0.1574	2430.22	0.06471	2430.22	0.08984
	2429.29	0.01496	2429.29	0.1574	2429.29	0.06469	2429.29	0.09001
	2428.36	0.01494	2428.36	0.15741	2428.36	0.06464	2428.36	0.08993
	2427.43	0.01523	2427.43	0.15741	2427.43	0.06467	2427.43	0.08961
	2426.5	0.01551	2426.5	0.15742	2426.5	0.06451	2426.5	0.08946
	2425.57	0.01532	2425.57	0.15712	2425.57	0.06453	2425.57	0.0895
	2424.63	0.0151	2424.63	0.15695	2424.63	0.06457	2424.63	0.0895
	2423.7	0.01508	2423.7	0.15714	2423.7	0.06459	2423.7	0.08939
	2422.77	0.01504	2422.77	0.15724	2422.77	0.0645	2422.77	0.0893
	2421.84	0.01493	2421.84	0.15698	2421.84	0.06458	2421.84	0.08937
	2420.91	0.01477	2420.91	0.15694	2420.91	0.06459	2420.91	0.08944
	2419.97	0.01483	2419.97	0.15698	2419.97	0.0645	2419.97	0.08953
	2419.04	0.01507	2419.04	0.15701	2419.04	0.0645	2419.04	0.08947
	2418.11	0.01508	2418.11	0.15697	2418.11	0.06469	2418.11	0.08942
	2417.18	0.01499	2417.18	0.15689	2417.18	0.06466	2417.18	0.08944
	2416.25	0.01479	2416.25	0.15672	2416.25	0.06468	2416.25	0.08952
	2415.31	0.01467	2415.31	0.15676	2415.31	0.06461	2415.31	0.08948
	2414.38	0.01482	2414.38	0.15679	2414.38	0.06467	2414.38	0.08935
	2413.45	0.01499	2413.45	0.15689	2413.45	0.06475	2413.45	0.08934
	2412.52	0.01497	2412.52	0.15693	2412.52	0.06468	2412.52	0.08929
	2411.59	0.01513	2411.59	0.157	2411.59	0.0645	2411.59	0.08927
	2410.66	0.01506	2410.66	0.15703	2410.66	0.06462	2410.66	0.08928
	2409.72	0.01497	2409.72	0.15694	2409.72	0.06457	2409.72	0.08934
	2408.79	0.01496	2408.79	0.15683	2408.79	0.06454	2408.79	0.08939
	2407.86	0.01475	2407.86	0.15682	2407.86	0.06445	2407.86	0.08919
	2406.93	0.01445	2406.93	0.15662	2406.93	0.06445	2406.93	0.08912
	2406	0.0145	2406	0.15642	2406	0.06458	2406	0.08922
	2405.06	0.01453	2405.06	0.15624	2405.06	0.06459	2405.06	0.0892
	2404.13	0.0145	2404.13	0.15641	2404.13	0.06445	2404.13	0.08899
	2403.2	0.0146	2403.2	0.15663	2403.2	0.06439	2403.2	0.08895
	2402.27	0.01462	2402.27	0.15656	2402.27	0.06432	2402.27	0.08916
	2401.34	0.01447	2401.34	0.15637	2401.34	0.06423	2401.34	0.08921
	2400.41	0.01442	2400.41	0.15637	2400.41	0.06415	2400.41	0.08908
	2399.47	0.01447	2399.47	0.15637	2399.47	0.06421	2399.47	0.08915
	2398.54	0.01451	2398.54	0.15658	2398.54	0.06424	2398.54	0.08914
	2397.61	0.01436	2397.61	0.15659	2397.61	0.06436	2397.61	0.08908
	2396.68	0.01435	2396.68	0.15633	2396.68	0.06434	2396.68	0.08913
	2395.75	0.01431	2395.75	0.15627	2395.75	0.06416	2395.75	0.08918
	2394.81	0.01424	2394.81	0.15646	2394.81	0.06419	2394.81	0.08915
	2393.88	0.01429	2393.88	0.1565	2393.88	0.06441	2393.88	0.08922
	2392.95	0.01446	2392.95	0.15651	2392.95	0.06452	2392.95	0.08929
	2392.02	0.01451	2392.02	0.15642	2392.02	0.06444	2392.02	0.08927
	2391.09	0.01448	2391.09	0.1564	2391.09	0.06426	2391.09	0.08926
	2390.16	0.01436	2390.16	0.15641	2390.16	0.06432	2390.16	0.08916
	2389.22	0.01424	2389.22	0.15629	2389.22	0.06434	2389.22	0.089
	2388.29	0.01417	2388.29	0.15619	2388.29	0.06449	2388.29	0.089
	2387.36	0.01432	2387.36	0.15637	2387.36	0.06451	2387.36	0.08905
	2386.43	0.01427	2386.43	0.15633	2386.43	0.06451	2386.43	0.08909
	2385.5	0.01416	2385.5	0.15618	2385.5	0.06442	2385.5	0.08899
	2384.56	0.01421	2384.56	0.15614	2384.56	0.06449	2384.56	0.08899
	2383.63	0.01428	2383.63	0.15619	2383.63	0.0646	2383.63	0.08921
	2382.7	0.01436	2382.7	0.15628	2382.7	0.06468	2382.7	0.08928
	2381.77	0.01437	2381.77	0.15636	2381.77	0.06471	2381.77	0.08922
	2380.84	0.01433	2380.84	0.15622	2380.84	0.06483	2380.84	0.08932
	2379.91	0.01458	2379.91	0.15611	2379.91	0.06486	2379.91	0.08942
	2378.97	0.01469	2378.97	0.15596	2378.97	0.06487	2378.97	0.08946
	2378.04	0.01439	2378.04	0.15583	2378.04	0.06487	2378.04	0.08944
	2377.11	0.01427	2377.11	0.15579	2377.11	0.06487	2377.11	0.08951
	2376.18	0.0145	2376.18	0.15584	2376.18	0.06491	2376.18	0.08966
	2375.25	0.01457	2375.25	0.15569	2375.25	0.06496	2375.25	0.08967
	2374.31	0.01442	2374.31	0.15565	2374.31	0.06497	2374.31	0.08946
	2373.38	0.01429	2373.38	0.15562	2373.38	0.06501	2373.38	0.08933
	2372.45	0.01429	2372.45	0.15543	2372.45	0.06495	2372.45	0.08941
	2371.52	0.01431	2371.52	0.15505	2371.52	0.0649	2371.52	0.08949
	2370.59	0.01433	2370.59	0.15476	2370.59	0.06484	2370.59	0.08941
	2369.66	0.0143	2369.66	0.15445	2369.66	0.06499	2369.66	0.08944
	2368.72	0.01407	2368.72	0.15453	2368.72	0.06468	2368.72	0.08938
	2367.79	0.01366	2367.79	0.1547	2367.79	0.06452	2367.79	0.08924
	2366.86	0.01375	2366.86	0.15455	2366.86	0.06467	2366.86	0.08905
	2365.93	0.01395	2365.93	0.15424	2365.93	0.06489	2365.93	0.08907
	2365	0.01372	2365	0.15421	2365	0.06474	2365	0.0895
	2364.06	0.01348	2364.06	0.15444	2364.06	0.06468	2364.06	0.08965
	2363.13	0.01376	2363.13	0.15468	2363.13	0.06461	2363.13	0.08933
	2362.2	0.01377	2362.2	0.15446	2362.2	0.0649	2362.2	0.08924
	2361.27	0.01323	2361.27	0.15468	2361.27	0.06477	2361.27	0.08927
	2360.34	0.01322	2360.34	0.15508	2360.34	0.06451	2360.34	0.08913
	2359.4	0.01341	2359.4	0.15493	2359.4	0.06449	2359.4	0.08914
	2358.47	0.01315	2358.47	0.15489	2358.47	0.06448	2358.47	0.08932
	2357.54	0.01341	2357.54	0.15529	2357.54	0.06443	2357.54	0.08913
	2356.61	0.01366	2356.61	0.15515	2356.61	0.06475	2356.61	0.08909
	2355.68	0.01357	2355.68	0.15502	2355.68	0.06459	2355.68	0.08915
	2354.75	0.01327	2354.75	0.15514	2354.75	0.0645	2354.75	0.08905
	2353.81	0.01327	2353.81	0.15544	2353.81	0.06432	2353.81	0.08906
	2352.88	0.01362	2352.88	0.15511	2352.88	0.06432	2352.88	0.08902
	2351.95	0.01372	2351.95	0.15484	2351.95	0.06424	2351.95	0.08885
	2351.02	0.01367	2351.02	0.15482	2351.02	0.06411	2351.02	0.08878
	2350.09	0.01385	2350.09	0.15496	2350.09	0.06415	2350.09	0.08883
	2349.15	0.01423	2349.15	0.15505	2349.15	0.06469	2349.15	0.08903
	2348.22	0.01458	2348.22	0.15534	2348.22	0.06492	2348.22	0.08937
	2347.29	0.01466	2347.29	0.1554	2347.29	0.06536	2347.29	0.08967
	2346.36	0.01479	2346.36	0.1553	2346.36	0.06548	2346.36	0.08991
	2345.43	0.01491	2345.43	0.15524	2345.43	0.06556	2345.43	0.09014
	2344.5	0.01508	2344.5	0.15521	2344.5	0.06554	2344.5	0.08996
	2343.56	0.01496	2343.56	0.15508	2343.56	0.06562	2343.56	0.08989
	2342.63	0.01479	2342.63	0.15507	2342.63	0.06542	2342.63	0.08963
	2341.7	0.0145	2341.7	0.15464	2341.7	0.06535	2341.7	0.08963
	2340.77	0.01457	2340.77	0.15438	2340.77	0.06505	2340.77	0.08968
	2339.84	0.01444	2339.84	0.15459	2339.84	0.06486	2339.84	0.08959
	2338.9	0.01434	2338.9	0.15473	2338.9	0.06451	2338.9	0.08966
	2337.97	0.01407	2337.97	0.15455	2337.97	0.06479	2337.97	0.08997
	2337.04	0.01427	2337.04	0.15436	2337.04	0.06482	2337.04	0.08948
	2336.11	0.01415	2336.11	0.15437	2336.11	0.06498	2336.11	0.08914
	2335.18	0.01448	2335.18	0.15452	2335.18	0.0648	2335.18	0.08908
	2334.25	0.01434	2334.25	0.15446	2334.25	0.0647	2334.25	0.0893
	2333.31	0.01454	2333.31	0.15437	2333.31	0.06464	2333.31	0.08923
	2332.38	0.01427	2332.38	0.15443	2332.38	0.06494	2332.38	0.08956
	2331.45	0.01449	2331.45	0.15439	2331.45	0.06478	2331.45	0.08949
	2330.52	0.0143	2330.52	0.15456	2330.52	0.06469	2330.52	0.08961
	2329.59	0.01489	2329.59	0.15446	2329.59	0.06457	2329.59	0.08904
	2328.65	0.01444	2328.65	0.15445	2328.65	0.0648	2328.65	0.08897
	2327.72	0.0146	2327.72	0.15436	2327.72	0.06521	2327.72	0.08913
	2326.79	0.01459	2326.79	0.15482	2326.79	0.06557	2326.79	0.09006
	2325.86	0.01612	2325.86	0.15537	2325.86	0.06619	2325.86	0.09063
	2324.93	0.01673	2324.93	0.15624	2324.93	0.06678	2324.93	0.09146
	2324	0.01744	2324	0.15606	2324	0.06709	2324	0.09128
	2323.06	0.01642	2323.06	0.15595	2323.06	0.06661	2323.06	0.09158
	2322.13	0.01667	2322.13	0.15563	2322.13	0.0665	2322.13	0.09122
	2321.2	0.01625	2321.2	0.15588	2321.2	0.06586	2321.2	0.09116
	2320.27	0.0165	2320.27	0.15533	2320.27	0.06627	2320.27	0.09076
	2319.34	0.01568	2319.34	0.15515	2319.34	0.06576	2319.34	0.09097
	2318.4	0.01588	2318.4	0.15465	2318.4	0.06565	2318.4	0.0905
	2317.47	0.01553	2317.47	0.1547	2317.47	0.06506	2317.47	0.09017
	2316.54	0.01558	2316.54	0.15422	2316.54	0.06557	2316.54	0.09019
	2315.61	0.01539	2315.61	0.15431	2315.61	0.06513	2315.61	0.09021
	2314.68	0.01556	2314.68	0.15425	2314.68	0.0653	2314.68	0.08985
	2313.74	0.01577	2313.74	0.15418	2313.74	0.06503	2313.74	0.08956
	2312.81	0.01555	2312.81	0.15408	2312.81	0.0653	2312.81	0.08971
	2311.88	0.01584	2311.88	0.15407	2311.88	0.06509	2311.88	0.08957
	2310.95	0.01548	2310.95	0.15394	2310.95	0.06497	2310.95	0.08976
	2310.02	0.0156	2310.02	0.1538	2310.02	0.06463	2310.02	0.08967
	2309.09	0.01548	2309.09	0.15391	2309.09	0.06469	2309.09	0.08955
	2308.15	0.01572	2308.15	0.15384	2308.15	0.06509	2308.15	0.08947
	2307.22	0.01549	2307.22	0.15367	2307.22	0.06504	2307.22	0.08953
	2306.29	0.01523	2306.29	0.15346	2306.29	0.0649	2306.29	0.08931
	2305.36	0.01503	2305.36	0.15347	2305.36	0.06485	2305.36	0.08923
	2304.43	0.01501	2304.43	0.15344	2304.43	0.06473	2304.43	0.08936
	2303.49	0.01516	2303.49	0.1532	2303.49	0.06462	2303.49	0.08929
	2302.56	0.01501	2302.56	0.15303	2302.56	0.06459	2302.56	0.08914
	2301.63	0.01478	2301.63	0.15303	2301.63	0.06477	2301.63	0.08913
	2300.7	0.01457	2300.7	0.15314	2300.7	0.06454	2300.7	0.08928
	2299.77	0.0146	2299.77	0.15311	2299.77	0.06459	2299.77	0.08937
	2298.84	0.0146	2298.84	0.153	2298.84	0.06457	2298.84	0.08938
	2297.9	0.01437	2297.9	0.1529	2297.9	0.06466	2297.9	0.08934
	2296.97	0.01419	2296.97	0.15277	2296.97	0.0647	2296.97	0.08926
	2296.04	0.01414	2296.04	0.15262	2296.04	0.06486	2296.04	0.08911
	2295.11	0.01417	2295.11	0.15259	2295.11	0.06473	2295.11	0.08913
	2294.18	0.0141	2294.18	0.15259	2294.18	0.06448	2294.18	0.0893
	2293.24	0.01416	2293.24	0.15259	2293.24	0.06453	2293.24	0.08928
	2292.31	0.01416	2292.31	0.15242	2292.31	0.06464	2292.31	0.08903
	2291.38	0.01415	2291.38	0.15228	2291.38	0.06468	2291.38	0.08897
	2290.45	0.01446	2290.45	0.15224	2290.45	0.06483	2290.45	0.08926
	2289.52	0.01456	2289.52	0.15207	2289.52	0.06468	2289.52	0.08941
	2288.59	0.0143	2288.59	0.15207	2288.59	0.06468	2288.59	0.08933
	2287.65	0.01435	2287.65	0.15217	2287.65	0.06478	2287.65	0.08915
	2286.72	0.0146	2286.72	0.15195	2286.72	0.06465	2286.72	0.0891
	2285.79	0.01483	2285.79	0.15182	2285.79	0.06456	2285.79	0.08899
	2284.86	0.01499	2284.86	0.15178	2284.86	0.06461	2284.86	0.08897
	2283.93	0.01532	2283.93	0.15159	2283.93	0.06442	2283.93	0.08902
	2282.99	0.01588	2282.99	0.1512	2282.99	0.06442	2282.99	0.08877
	2282.06	0.0162	2282.06	0.15086	2282.06	0.06421	2282.06	0.08858
	2281.13	0.01643	2281.13	0.15045	2281.13	0.06399	2281.13	0.08874
	2280.2	0.01633	2280.2	0.14995	2280.2	0.06397	2280.2	0.08873
	2279.27	0.01604	2279.27	0.14982	2279.27	0.06387	2279.27	0.08849
	2278.34	0.01589	2278.34	0.14992	2278.34	0.06378	2278.34	0.0883
	2277.4	0.01579	2277.4	0.14999	2277.4	0.06367	2277.4	0.08807
	2276.47	0.01569	2276.47	0.14972	2276.47	0.0632	2276.47	0.08777
	2275.54	0.01537	2275.54	0.14938	2275.54	0.06327	2275.54	0.08765
	2274.61	0.01491	2274.61	0.14934	2274.61	0.06355	2274.61	0.08768
	2273.68	0.01449	2273.68	0.14935	2273.68	0.0635	2273.68	0.08738
	2272.74	0.0144	2272.74	0.14921	2272.74	0.06325	2272.74	0.08703
	2271.81	0.01441	2271.81	0.14896	2271.81	0.06308	2271.81	0.08705
	2270.88	0.01428	2270.88	0.14856	2270.88	0.06315	2270.88	0.08718
	2269.95	0.01412	2269.95	0.1483	2269.95	0.06328	2269.95	0.08724
	2269.02	0.01382	2269.02	0.14817	2269.02	0.06288	2269.02	0.08726
	2268.09	0.01363	2268.09	0.14815	2268.09	0.06293	2268.09	0.08735
	2267.15	0.01372	2267.15	0.14834	2267.15	0.06262	2267.15	0.08702
	2266.22	0.01362	2266.22	0.14821	2266.22	0.06224	2266.22	0.08664
	2265.29	0.01328	2265.29	0.14775	2265.29	0.06222	2265.29	0.08666
	2264.36	0.01323	2264.36	0.14743	2264.36	0.06223	2264.36	0.08675
	2263.43	0.01323	2263.43	0.14757	2263.43	0.06211	2263.43	0.0865
	2262.49	0.01298	2262.49	0.14774	2262.49	0.06235	2262.49	0.08597
	2261.56	0.0132	2261.56	0.1477	2261.56	0.06215	2261.56	0.08599
	2260.63	0.01358	2260.63	0.14784	2260.63	0.06189	2260.63	0.08622
	2259.7	0.01361	2259.7	0.14773	2259.7	0.06191	2259.7	0.08621
	2258.77	0.01348	2258.77	0.14738	2258.77	0.06206	2258.77	0.0863
	2257.83	0.01327	2257.83	0.14719	2257.83	0.06192	2257.83	0.08632
	2256.9	0.013	2256.9	0.14725	2256.9	0.06189	2256.9	0.0861
	2255.97	0.01292	2255.97	0.14713	2255.97	0.06183	2255.97	0.08625
	2255.04	0.01282	2255.04	0.14691	2255.04	0.06153	2255.04	0.08644
	2254.11	0.01266	2254.11	0.14658	2254.11	0.0612	2254.11	0.08606
	2253.18	0.01278	2253.18	0.14621	2253.18	0.06131	2253.18	0.0859
	2252.24	0.01251	2252.24	0.14596	2252.24	0.06167	2252.24	0.08553
	2251.31	0.01216	2251.31	0.14602	2251.31	0.06154	2251.31	0.08529
	2250.38	0.01183	2250.38	0.14635	2250.38	0.0613	2250.38	0.08547
	2249.45	0.01177	2249.45	0.14653	2249.45	0.06148	2249.45	0.08551
	2248.52	0.01209	2248.52	0.14643	2248.52	0.06138	2248.52	0.08559
	2247.58	0.01221	2247.58	0.14626	2247.58	0.06159	2247.58	0.08549
	2246.65	0.0122	2246.65	0.14571	2246.65	0.06197	2246.65	0.08556
	2245.72	0.01205	2245.72	0.14558	2245.72	0.06168	2245.72	0.0856
	2244.79	0.01209	2244.79	0.14591	2244.79	0.06125	2244.79	0.08527
	2243.86	0.01191	2243.86	0.14604	2243.86	0.06113	2243.86	0.08522
	2242.93	0.01155	2242.93	0.14601	2242.93	0.06104	2242.93	0.08553
	2241.99	0.01158	2241.99	0.14576	2241.99	0.06071	2241.99	0.08569
	2241.06	0.01162	2241.06	0.14545	2241.06	0.06081	2241.06	0.08551
	2240.13	0.01199	2240.13	0.14523	2240.13	0.06088	2240.13	0.08499
	2239.2	0.0122	2239.2	0.14531	2239.2	0.06077	2239.2	0.08479
	2238.27	0.01172	2238.27	0.1455	2238.27	0.06077	2238.27	0.08531
	2237.33	0.01136	2237.33	0.14508	2237.33	0.06048	2237.33	0.08536
	2236.4	0.01115	2236.4	0.14468	2236.4	0.06082	2236.4	0.08513
	2235.47	0.01107	2235.47	0.14452	2235.47	0.061	2235.47	0.08503
	2234.54	0.01108	2234.54	0.14449	2234.54	0.0608	2234.54	0.08481
	2233.61	0.01095	2233.61	0.14438	2233.61	0.06062	2233.61	0.08472
	2232.68	0.01115	2232.68	0.14413	2232.68	0.06089	2232.68	0.08445
	2231.74	0.01118	2231.74	0.14396	2231.74	0.06047	2231.74	0.08426
	2230.81	0.01077	2230.81	0.14419	2230.81	0.06072	2230.81	0.08454
	2229.88	0.01083	2229.88	0.14439	2229.88	0.06061	2229.88	0.08476
	2228.95	0.01131	2228.95	0.14424	2228.95	0.06025	2228.95	0.08491
	2228.02	0.0111	2228.02	0.14384	2228.02	0.05998	2228.02	0.08458
	2227.08	0.01095	2227.08	0.14358	2227.08	0.05978	2227.08	0.08434
	2226.15	0.01068	2226.15	0.1433	2226.15	0.05963	2226.15	0.08461
	2225.22	0.01049	2225.22	0.14312	2225.22	0.05974	2225.22	0.08467
	2224.29	0.01116	2224.29	0.14296	2224.29	0.05989	2224.29	0.08443
	2223.36	0.01131	2223.36	0.14297	2223.36	0.06048	2223.36	0.08405
	2222.43	0.01085	2222.43	0.14282	2222.43	0.06019	2222.43	0.08407
	2221.49	0.01097	2221.49	0.14299	2221.49	0.05943	2221.49	0.08448
	2220.56	0.01111	2220.56	0.14317	2220.56	0.05898	2220.56	0.08468
	2219.63	0.01098	2219.63	0.14302	2219.63	0.05939	2219.63	0.08482
	2218.7	0.01119	2218.7	0.14288	2218.7	0.06016	2218.7	0.0844
	2217.77	0.0111	2217.77	0.14265	2217.77	0.06029	2217.77	0.0837
	2216.83	0.01081	2216.83	0.1423	2216.83	0.05917	2216.83	0.08362
	2215.9	0.01088	2215.9	0.14253	2215.9	0.05916	2215.9	0.08392
	2214.97	0.01108	2214.97	0.14263	2214.97	0.05977	2214.97	0.08375
	2214.04	0.01074	2214.04	0.14227	2214.04	0.05953	2214.04	0.08353
	2213.11	0.01047	2213.11	0.14177	2213.11	0.05949	2213.11	0.08394
	2212.18	0.01024	2212.18	0.14134	2212.18	0.06002	2212.18	0.08406
	2211.24	0.01031	2211.24	0.14099	2211.24	0.0599	2211.24	0.08371
	2210.31	0.01003	2210.31	0.14118	2210.31	0.05926	2210.31	0.08377
	2209.38	0.00977	2209.38	0.14148	2209.38	0.05912	2209.38	0.08352
	2208.45	0.01029	2208.45	0.14174	2208.45	0.05966	2208.45	0.08295
	2207.52	0.0102	2207.52	0.14172	2207.52	0.05961	2207.52	0.08311
	2206.58	0.00968	2206.58	0.14124	2206.58	0.059	2206.58	0.08299
	2205.65	0.0098	2205.65	0.14088	2205.65	0.05911	2205.65	0.08305
	2204.72	0.00996	2204.72	0.14122	2204.72	0.05935	2204.72	0.08343
	2203.79	0.00996	2203.79	0.14088	2203.79	0.05887	2203.79	0.08347
	2202.86	0.00989	2202.86	0.14025	2202.86	0.05872	2202.86	0.08321
	2201.92	0.00992	2201.92	0.1404	2201.92	0.05921	2201.92	0.08301
	2200.99	0.00997	2200.99	0.14059	2200.99	0.05922	2200.99	0.08347
	2200.06	0.00976	2200.06	0.1403	2200.06	0.05862	2200.06	0.08334
	2199.13	0.00954	2199.13	0.14045	2199.13	0.05888	2199.13	0.08269
	2198.2	0.00971	2198.2	0.14058	2198.2	0.05876	2198.2	0.08304
	2197.27	0.01045	2197.27	0.14047	2197.27	0.05854	2197.27	0.08351
	2196.33	0.01045	2196.33	0.14001	2196.33	0.05843	2196.33	0.08343
	2195.4	0.0099	2195.4	0.13971	2195.4	0.05815	2195.4	0.08263
	2194.47	0.00962	2194.47	0.13925	2194.47	0.0578	2194.47	0.08204
	2193.54	0.00995	2193.54	0.13929	2193.54	0.05822	2193.54	0.08211
	2192.61	0.01018	2192.61	0.13981	2192.61	0.0584	2192.61	0.0829
	2191.67	0.01013	2191.67	0.1401	2191.67	0.05791	2191.67	0.08321
	2190.74	0.00989	2190.74	0.1392	2190.74	0.05781	2190.74	0.08297
	2189.81	0.00938	2189.81	0.13814	2189.81	0.05831	2189.81	0.0821
	2188.88	0.00929	2188.88	0.13869	2188.88	0.0585	2188.88	0.08203
	2187.95	0.00964	2187.95	0.13972	2187.95	0.05818	2187.95	0.08239
	2187.02	0.00965	2187.02	0.13956	2187.02	0.05799	2187.02	0.08209
	2186.08	0.00914	2186.08	0.13932	2186.08	0.05744	2186.08	0.08225
	2185.15	0.00953	2185.15	0.13894	2185.15	0.0576	2185.15	0.08239
	2184.22	0.01042	2184.22	0.13873	2184.22	0.05827	2184.22	0.08222
	2183.29	0.00945	2183.29	0.13837	2183.29	0.05788	2183.29	0.08224
	2182.36	0.00801	2182.36	0.13834	2182.36	0.05744	2182.36	0.08207
	2181.42	0.00847	2181.42	0.13869	2181.42	0.05713	2181.42	0.08152
	2180.49	0.00861	2180.49	0.13903	2180.49	0.05695	2180.49	0.08073
	2179.56	0.00801	2179.56	0.13842	2179.56	0.05703	2179.56	0.08067
	2178.63	0.00888	2178.63	0.13818	2178.63	0.05723	2178.63	0.08145
	2177.7	0.00915	2177.7	0.13853	2177.7	0.05739	2177.7	0.08131
	2176.77	0.00872	2176.77	0.13827	2176.77	0.05737	2176.77	0.08026
	2175.83	0.00864	2175.83	0.13804	2175.83	0.05585	2175.83	0.08048
	2174.9	0.00881	2174.9	0.13782	2174.9	0.05587	2174.9	0.08096
	2173.97	0.00878	2173.97	0.1375	2173.97	0.0569	2173.97	0.08098
	2173.04	0.00818	2173.04	0.13773	2173.04	0.05682	2173.04	0.08076
	2172.11	0.00746	2172.11	0.13734	2172.11	0.05672	2172.11	0.08048
	2171.17	0.00747	2171.17	0.13755	2171.17	0.05685	2171.17	0.08076
	2170.24	0.00854	2170.24	0.13815	2170.24	0.05688	2170.24	0.08121
	2169.31	0.00938	2169.31	0.13784	2169.31	0.05698	2169.31	0.08168
	2168.38	0.0096	2168.38	0.13779	2168.38	0.05721	2168.38	0.08242
	2167.45	0.01009	2167.45	0.13811	2167.45	0.05767	2167.45	0.08195
	2166.52	0.0102	2166.52	0.13721	2166.52	0.05781	2166.52	0.08093
	2165.58	0.00951	2165.58	0.13654	2165.58	0.0581	2165.58	0.08102
	2164.65	0.00949	2164.65	0.13633	2164.65	0.05733	2164.65	0.08071
	2163.72	0.00946	2163.72	0.13586	2163.72	0.05637	2163.72	0.0804
	2162.79	0.00913	2162.79	0.13617	2162.79	0.0564	2162.79	0.0813
	2161.86	0.00954	2161.86	0.13689	2161.86	0.05654	2161.86	0.08236
	2160.92	0.00946	2160.92	0.13567	2160.92	0.0562	2160.92	0.0825
	2159.99	0.00814	2159.99	0.13423	2159.99	0.05553	2159.99	0.08134
	2159.06	0.00608	2159.06	0.13325	2159.06	0.05335	2159.06	0.07921
	2158.13	0.00489	2158.13	0.13213	2158.13	0.05167	2158.13	0.07672
	2157.2	0.00493	2157.2	0.13177	2157.2	0.05156	2157.2	0.07572
	2156.26	0.00534	2156.26	0.13278	2156.26	0.05231	2156.26	0.07587
	2155.33	0.00565	2155.33	0.13303	2155.33	0.05249	2155.33	0.07644
	2154.4	0.00565	2154.4	0.1341	2154.4	0.05311	2154.4	0.07761
	2153.47	0.00537	2153.47	0.13595	2153.47	0.05382	2153.47	0.07852
	2152.54	0.00552	2152.54	0.13648	2152.54	0.05431	2152.54	0.07862
	2151.61	0.0057	2151.61	0.13624	2151.61	0.05493	2151.61	0.07872
	2150.67	0.00638	2150.67	0.13653	2150.67	0.05536	2150.67	0.0792
	2149.74	0.00703	2149.74	0.13639	2149.74	0.05543	2149.74	0.07931
	2148.81	0.00732	2148.81	0.13709	2148.81	0.05482	2148.81	0.07978
	2147.88	0.00718	2147.88	0.13783	2147.88	0.05475	2147.88	0.07996
	2146.95	0.00719	2146.95	0.13792	2146.95	0.05572	2146.95	0.0798
	2146.01	0.00692	2146.01	0.1381	2146.01	0.05567	2146.01	0.07998
	2145.08	0.00692	2145.08	0.1383	2145.08	0.05523	2145.08	0.07966
	2144.15	0.00734	2144.15	0.1384	2144.15	0.0553	2144.15	0.07931
	2143.22	0.008	2143.22	0.13861	2143.22	0.05573	2143.22	0.07937
	2142.29	0.00816	2142.29	0.13904	2142.29	0.05647	2142.29	0.08
	2141.36	0.00779	2141.36	0.13989	2141.36	0.05693	2141.36	0.08016
	2140.42	0.00768	2140.42	0.14001	2140.42	0.05714	2140.42	0.07978
	2139.49	0.00793	2139.49	0.13973	2139.49	0.05676	2139.49	0.0804
[truncated: 1,598 more rows]

## Sheet: Fig.2c
	Co(NO3)2 6H2O											2-meIM						ZIF-67											ZIF-67-in-TpPa-1
	BE_co.dat	CPS_co.dat	1_1_co.dat	1_2_co.dat	1_3_co.dat	1_4_co.dat	Background_co.dat	Envelope_co.dat				BE_8-co.dat	CPS_8-co.dat	Background_8-co.dat				BE_co.dat	CPS_co.dat	1_1_co.dat	1_2_co.dat	1_3_co.dat	1_4_co.dat	Background_co.dat	Envelope_co.dat				BE_co.dat	CPS_co.dat	1_1_co.dat	1_2_co.dat	1_3_co.dat	1_4_co.dat	Background_co.dat	Envelope_co.dat
Fig.2c	812.08	23613.8	23613.8	23613.8	23613.8	23615.6	23613.8	23615.6				812.08	7871.95	7871.95				812.08	16628.4	16628.4	16628.4	16628.4	16629	16628.4	16629				812.08	10104.3	10104.3	10104.3	10104.3	10104.4	10104.3	10104.4
	811.98	23586	23586	23586	23586	23588.1	23586	23588.1				811.98	7878.93	7878.93				811.98	16625	16625	16625	16625	16625.7	16625	16625.7				811.98	10093.7	10093.7	10093.7	10093.7	10093.8	10093.7	10093.8
	811.88	23583.7	23583.7	23583.7	23583.7	23586.1	23583.7	23586.1				811.88	7881.53	7881.53				811.88	16629.7	16629.7	16629.7	16629.7	16630.5	16629.7	16630.5				811.88	10081.2	10081.2	10081.2	10081.2	10081.4	10081.2	10081.4
	811.78	23587.8	23587.8	23587.8	23587.8	23590.6	23587.8	23590.6				811.78	7880.3	7880.3				811.78	16638.4	16638.4	16638.4	16638.4	16639.4	16638.4	16639.4				811.78	10066	10066	10066	10066	10066.3	10066	10066.3
	811.68	23630.1	23630.1	23630.1	23630.1	23633.4	23630.1	23633.4				811.68	7876.66	7876.66				811.68	16650.7	16650.7	16650.7	16650.7	16651.8	16650.7	16651.8				811.68	10055.8	10055.8	10055.8	10055.8	10056.1	10055.8	10056.1
	811.58	23624.5	23624.5	23624.5	23624.5	23628.2	23624.5	23628.2				811.58	7875.17	7875.17				811.58	16668.4	16668.4	16668.4	16668.4	16669.7	16668.4	16669.7				811.58	10060.8	10060.8	10060.8	10060.8	10061.2	10060.8	10061.2
	811.48	23674.2	23674.2	23674.2	23674.2	23678.5	23674.2	23678.5				811.48	7861.68	7861.68				811.48	16694.6	16694.6	16694.6	16694.6	16696.1	16694.6	16696.1				811.48	10063.2	10063.2	10063.2	10063.2	10063.6	10063.2	10063.6
	811.38	23700	23700	23700	23700	23705	23700	23705				811.38	7853.99	7853.99				811.38	16696.2	16696.2	16696.2	16696.2	16698	16696.2	16698				811.38	10064.9	10064.9	10064.9	10064.9	10065.3	10064.9	10065.3
	811.28	23685.8	23685.8	23685.8	23685.8	23691.6	23685.8	23691.6				811.28	7857.22	7857.22				811.28	16686.3	16686.3	16686.3	16686.3	16688.4	16686.3	16688.4				811.28	10068.5	10068.5	10068.5	10068.5	10069	10068.5	10069
	811.18	23646.5	23646.5	23646.5	23646.5	23653.1	23646.5	23653.1				811.18	7860.94	7860.94				811.18	16679.2	16679.2	16679.2	16679.2	16681.6	16679.2	16681.6				811.18	10069.6	10069.6	10069.6	10069.6	10070.2	10069.6	10070.2
	811.08	23671.3	23671.3	23671.3	23671.3	23678.9	23671.3	23678.9				811.08	7862.55	7862.55				811.08	16655.4	16655.4	16655.4	16655.4	16658.1	16655.4	16658.1				811.08	10060.2	10060.2	10060.2	10060.2	10060.9	10060.2	10060.9
	810.98	23595.8	23595.8	23595.8	23595.8	23604.5	23595.8	23604.5				810.98	7873.1	7873.1				810.98	16624.2	16624.2	16624.2	16624.2	16627.3	16624.2	16627.3				810.98	10053.4	10053.4	10053.4	10053.4	10054.2	10053.4	10054.2
	810.88	23565.7	23577	23577	23577	23587	23577	23587				810.88	7883.87	7883.87				810.88	16622.6	16622.6	16622.6	16622.6	16626.2	16622.6	16626.2				810.88	10049.9	10049.9	10049.9	10049.9	10050.8	10049.9	10050.8
	810.78	23569.7	23577	23577	23577	23588.4	23577	23588.4				810.78	7890.11	7890.11				810.78	16627.8	16627.8	16627.8	16627.8	16631.9	16627.8	16631.9				810.78	10051.4	10051.4	10051.4	10051.4	10052.5	10051.4	10052.5
	810.68	23555.9	23576.9	23576.9	23576.9	23589.9	23576.9	23589.9				810.68	7890.39	7890.39				810.68	16617	16617	16617	16617	16621.7	16617	16621.7				810.68	10054.7	10054.7	10054.7	10054.7	10055.9	10054.7	10055.9
	810.58	23539.7	23576.7	23576.7	23576.7	23591.6	23576.7	23591.6				810.58	7893.51	7893.51				810.58	16618.4	16618.4	16618.4	16618.4	16623.9	16618.4	16623.9				810.58	10067.7	10067.7	10067.7	10067.7	10069.1	10067.7	10069.1
	810.48	23561	23576.7	23576.7	23576.7	23593.6	23576.7	23593.6				810.48	7894.93	7894.93				810.48	16614.2	16614.2	16614.2	16614.2	16620.5	16614.2	16620.5				810.48	10081	10081	10081	10081	10082.6	10081	10082.6
	810.38	23542	23576.5	23576.5	23576.5	23595.8	23576.5	23595.8				810.38	7896.91	7896.91				810.38	16589.7	16589.7	16589.7	16589.7	16596.9	16589.7	16596.9				810.38	10095.1	10095.1	10095.1	10095.1	10096.9	10095.1	10096.9
	810.28	23528.1	23576.3	23576.3	23576.3	23598.2	23576.3	23598.2				810.28	7889.03	7889.03				810.28	16565.1	16565.1	16565.1	16565.1	16573.2	16565.1	16573.2				810.28	10100.8	10100.8	10100.8	10100.8	10102.8	10100.8	10102.8
	810.18	23577.4	23576.3	23576.3	23576.3	23601.1	23576.3	23601.1				810.18	7888.79	7888.79				810.18	16560.6	16560.6	16560.6	16560.6	16569.9	16560.6	16569.9				810.18	10106.9	10106.9	10106.9	10106.9	10109.2	10106.9	10109.2
	810.08	23571.9	23576.3	23576.3	23576.3	23604.5	23576.3	23604.5				810.08	7884.29	7884.29				810.08	16551.5	16551.5	16551.5	16551.5	16562.1	16551.5	16562.1				810.08	10097	10097	10097	10097	10099.7	10097	10099.7
	809.98	23596.8	23576.2	23576.2	23576.2	23608.1	23576.2	23608.1				809.98	7879.63	7879.63				809.98	16557.6	16557.6	16557.6	16557.6	16569.6	16557.6	16569.6				809.98	10086.7	10086.7	10086.7	10086.7	10089.8	10086.7	10089.8
	809.88	23633.7	23576	23576	23576	23612	23576	23612				809.88	7873.92	7873.92				809.88	16575.7	16575.7	16575.7	16575.7	16589.4	16575.7	16589.4				809.88	10078.5	10078.5	10078.5	10078.5	10082	10078.5	10082
	809.78	23641.5	23575.7	23575.7	23575.7	23616.3	23575.7	23616.3				809.78	7875.14	7875.14				809.78	16596.9	16575.6	16575.6	16575.6	16591.1	16575.6	16591.1				809.78	10082.6	10082.6	10082.6	10082.6	10086.6	10082.6	10086.6
	809.68	23620.3	23575.5	23575.5	23575.5	23621.3	23575.5	23621.3				809.68	7873.85	7873.85				809.68	16606.7	16575.4	16575.4	16575.4	16593	16575.4	16593				809.68	10085.7	10085.7	10085.7	10085.7	10090.2	10085.7	10090.2
	809.58	23673.8	23575.1	23575.1	23575.1	23626.7	23575.1	23626.7				809.58	7877.15	7877.15				809.58	16617	16575.2	16575.2	16575.2	16595.1	16575.2	16595.1				809.58	10102.8	10102.8	10102.8	10102.8	10107.9	10102.8	10107.9
	809.48	23658.4	23574.8	23574.8	23574.8	23632.7	23574.8	23632.7				809.48	7884.79	7884.79				809.48	16611.8	16575	16575	16575	16597.5	16575	16597.5				809.48	10115.9	10115.9	10115.9	10115.9	10121.7	10115.9	10121.7
	809.38	23648.4	23574.4	23574.4	23574.4	23639.4	23574.4	23639.4				809.38	7891.03	7891.03				809.38	16596.1	16574.8	16574.8	16574.8	16600.3	16574.8	16600.3				809.38	10123.6	10123.6	10123.6	10123.6	10130.1	10123.6	10130.1
	809.28	23689.8	23574	23574	23574	23646.8	23574	23646.8				809.28	7904.1	7904.1				809.28	16572.7	16574.8	16574.8	16574.8	16603.5	16574.8	16603.5				809.28	10118.6	10118.6	10118.6	10118.6	10126	10118.6	10126
	809.18	23690.4	23573.5	23573.5	23573.5	23655.1	23573.5	23655.1				809.18	7922.66	7922.66				809.18	16548.4	16574.7	16574.7	16574.7	16607	16574.7	16607				809.18	10113.9	10113.9	10113.9	10113.9	10122.2	10113.9	10122.2
	809.08	23674	23573.1	23573.1	23573.1	23664.3	23573.1	23664.3				809.08	7938.76	7938.76				809.08	16535.3	16574.4	16574.4	16574.4	16610.8	16574.4	16610.8				809.08	10104.6	10104.6	10104.6	10104.6	10113.9	10104.6	10113.9
	808.98	23747.9	23572.3	23572.3	23572.3	23674.1	23572.3	23674.1				808.98	7947.21	7947.21				808.98	16538.8	16574.2	16574.2	16574.2	16615	16574.2	16615				808.98	10103.2	10103.6	10103.6	10103.6	10114.1	10103.6	10114.1
	808.88	23755.2	23571.6	23571.6	23571.6	23685	23571.6	23685				808.88	7949.54	7949.54				808.88	16553.1	16574.1	16574.1	16574.1	16619.9	16574.1	16619.9				808.88	10103	10103.6	10103.6	10103.6	10115.5	10103.6	10115.5
	808.78	23773.1	23570.7	23570.7	23570.7	23697.2	23570.7	23697.2				808.78	7941.23	7941.23				808.78	16578.3	16574.1	16574.1	16574.1	16625.4	16574.1	16625.4				808.78	10102.5	10103.6	10103.6	10103.6	10116.9	10103.6	10116.9
	808.68	23774.7	23569.9	23569.9	23569.9	23710.5	23569.9	23710.5				808.68	7931.84	7931.84				808.68	16619.1	16573.8	16573.8	16573.8	16631.2	16573.8	16631.2				808.68	10095.8	10103.5	10103.5	10103.5	10118.4	10103.5	10118.4
	808.58	23803.2	23568.9	23568.9	23568.9	23725	23568.9	23725				808.58	7915.32	7915.32				808.58	16652.8	16573.4	16573.4	16573.4	16637.3	16573.4	16637.3				808.58	10089.9	10103.5	10103.5	10103.5	10120.1	10103.5	10120.1
	808.48	23774.6	23568	23568	23568	23740.9	23568	23740.9				808.48	7896.32	7896.32				808.48	16673.2	16572.8	16572.8	16572.8	16644.3	16572.8	16644.3				808.48	10078	10103.3	10103.3	10103.3	10122	10103.3	10122
	808.38	23807.3	23567	23567	23567	23758.7	23567	23758.7				808.38	7894.24	7894.24				808.38	16684.5	16572.2	16572.2	16572.2	16651.8	16572.2	16651.8				808.38	10064.8	10103.1	10103.1	10103.1	10123.9	10103.1	10123.9
	808.28	23819.1	23566	23566	23566	23778.1	23566	23778.1				808.28	7895.36	7895.36				808.28	16698.4	16571.5	16571.5	16571.5	16660	16571.5	16660				808.28	10051.5	10102.8	10102.8	10102.8	10126	10102.8	10126
	808.18	23885.4	23564.6	23564.6	23564.6	23798.8	23564.6	23798.8				808.18	7894.64	7894.64				808.18	16702	16570.7	16570.7	16570.7	16668.9	16570.7	16668.9				808.18	10049.7	10102.6	10102.6	10102.6	10128.3	10102.6	10128.3
	808.08	23932.3	23563.1	23563.1	23563.1	23821.2	23563.1	23821.2				808.08	7905.01	7905.01				808.08	16703.7	16569.9	16569.9	16569.9	16679	16569.9	16679				808.08	10048.8	10102.3	10102.3	10102.3	10130.9	10102.3	10130.9
	807.98	24013.3	23561.2	23561.2	23561.2	23845.5	23561.2	23845.5				807.98	7927.14	7927.14				807.98	16711.1	16569.1	16569.1	16569.1	16690	16569.1	16690				807.98	10057.7	10102	10102	10102	10133.9	10102	10133.9
	807.88	24052.3	23559.2	23559.2	23559.2	23872	23559.2	23872				807.88	7931.41	7931.41				807.88	16741.8	16568.1	16568.1	16568.1	16701.9	16568.1	16701.9				807.88	10074.7	10101.9	10101.9	10101.9	10137.2	10101.9	10137.2
	807.78	24087.2	23556.9	23556.9	23556.9	23900.6	23556.9	23900.6				807.78	7939.73	7939.73				807.78	16765.9	16567	16567	16567	16714.6	16567	16714.6				807.78	10107.3	10101.8	10101.8	10101.8	10140.9	10101.8	10140.9
	807.68	24136.5	23554.5	23554.5	23554.5	23931.1	23554.5	23931.1				807.68	7938.74	7938.74				807.68	16791.1	16565.7	16565.7	16565.7	16728.6	16565.7	16728.6				807.68	10137	10101.7	10101.7	10101.7	10144.8	10101.7	10144.8
	807.58	24156.4	23552	23552	23552	23964.2	23552	23964.2				807.58	7931.58	7931.58				807.58	16826.8	16564.2	16564.2	16564.2	16743.9	16564.2	16743.9				807.58	10160.9	10101.3	10101.3	10101.3	10149	10101.3	10149
	807.48	24164.7	23549.4	23549.4	23549.4	24000.6	23549.4	24000.6				807.48	7914.22	7914.22				807.48	16874.3	16562.5	16562.5	16562.5	16760.1	16562.5	16760.1				807.48	10172.9	10100.9	10100.9	10100.9	10153.5	10100.9	10153.5
	807.38	24214.7	23546.7	23546.7	23546.7	24039.4	23546.7	24039.4				807.38	7906.85	7906.85				807.38	16902.2	16560.5	16560.5	16560.5	16777.5	16560.5	16777.5				807.38	10176.8	10100.5	10100.5	10100.5	10158.3	10100.5	10158.3
	807.28	24263.6	23543.7	23543.7	23543.7	24080.8	23543.7	24080.8				807.28	7895.14	7895.14				807.28	16939.8	16558.3	16558.3	16558.3	16796.3	16558.3	16796.3				807.28	10177.4	10100.1	10100.1	10100.1	10163.6	10100.1	10163.6
	807.18	24260.2	23540.7	23540.7	23540.7	24125.1	23540.7	24125.1				807.18	7890.41	7890.41				807.18	16974.3	16556	16556	16556	16816.9	16556	16816.9				807.18	10176.7	10099.7	10099.7	10099.7	10169.5	10099.7	10169.5
	807.08	24356.5	23537.2	23537.2	23537.2	24173	23537.2	24173				807.08	7894.68	7894.68				807.08	16998.6	16553.4	16553.4	16553.4	16839	16553.4	16839				807.08	10190.1	10099.2	10099.2	10099.2	10175.7	10099.2	10175.7
	806.98	24451.5	23533.4	23533.4	23533.4	24223.9	23533.4	24223.9				806.98	7909.38	7909.38				806.98	17010.8	16550.8	16550.8	16550.8	16862.7	16550.8	16862.7				806.98	10208.5	10098.6	10098.6	10098.6	10182.3	10098.6	10182.3
	806.88	24500.1	23529.4	23529.4	23529.4	24277.8	23529.4	24277.8				806.88	7922.26	7922.26				806.88	17022.7	16548.1	16548.1	16548.1	16888	16548.1	16888				806.88	10231.3	10097.9	10097.9	10097.9	10189.3	10097.9	10189.3
	806.78	24612.7	23524.8	23524.8	23524.8	24334.5	23524.8	24334.5				806.78	7936.48	7936.48				806.78	17028.2	16545.3	16545.3	16545.3	16915.9	16545.3	16915.9				806.78	10239.4	10097.1	10097.1	10097.1	10197	10097.1	10197
	806.68	24663.6	23520.1	23520.1	23520.1	24395.1	23520.1	24395.1				806.68	7949.73	7949.73				806.68	17047	16542.5	16542.5	16542.5	16945.7	16542.5	16945.7				806.68	10249.8	10096.3	10096.3	10096.3	10205.2	10096.3	10205.2
	806.58	24682.7	23515.2	23515.2	23515.2	24459.9	23515.2	24459.9				806.58	7951.54	7951.54				806.58	17073	16539.4	16539.4	16539.4	16977.3	16539.4	16977.3				806.58	10245.7	10095.5	10095.5	10095.5	10214	10095.5	10214
	806.48	24713.4	23510.2	23510.2	23510.2	24528	23510.2	24528				806.48	7943.72	7943.72				806.48	17105.9	16536.2	16536.2	16536.2	17010.8	16536.2	17010.8				806.48	10250	10094.6	10094.6	10094.6	10223.3	10094.6	10223.3
	806.38	24779	23504.9	23504.9	23504.9	24599.4	23504.9	24599.4				806.38	7931.01	7931.01				806.38	17154.6	16532.6	16532.6	16532.6	17046.6	16532.6	17046.6				806.38	10252.6	10093.8	10093.8	10093.8	10233.5	10093.8	10233.5
	806.28	24778.1	23499.6	23499.6	23499.6	24674.7	23499.6	24674.7				806.28	7922.55	7922.55				806.28	17209.9	16528.8	16528.8	16528.8	17084.7	16528.8	17084.7				806.28	10266.9	10092.8	10092.8	10092.8	10244.2	10092.8	10244.2
	806.18	24900.5	23493.7	23493.7	23493.7	24754.3	23493.7	24754.3				806.18	7911.18	7911.18				806.18	17260.7	16524.6	16524.6	16524.6	17124.8	16524.6	17124.8				806.18	10275.5	10091.8	10091.8	10091.8	10255.6	10091.8	10255.6
	806.08	24955.8	23487.6	23487.6	23487.6	24837.3	23487.6	24837.3				806.08	7903.94	7903.94				806.08	17325.4	16520	16520	16520	17166.7	16520	17166.7				806.08	10288.4	10090.7	10090.7	10090.7	10267.6	10090.7	10267.6
	805.98	25053.7	23481	23481	23481	24923.4	23481	24923.4				805.98	7897.99	7897.99				805.98	17404	16514.9	16514.9	16514.9	17210.7	16514.9	17210.7				805.98	10287.6	10089.7	10089.7	10089.7	10280.4	10089.7	10280.4
	805.88	25135.3	23474.1	23474.1	23474.1	25012.6	23474.1	25012.6				805.88	7897.05	7897.05				805.88	17476.5	16509.4	16509.4	16509.4	17257.4	16509.4	17257.4				805.88	10284.5	10088.6	10088.6	10088.6	10294.1	10088.6	10294.1
	805.78	25229.3	23466.8	23466.8	23466.8	25106	23466.8	25106				805.78	7887	7887				805.78	17542.7	16503.5	16503.5	16503.5	17306	16503.5	17306				805.78	10276.6	10087.6	10087.6	10087.6	10308.5	10087.6	10308.5
	805.68	25272	23459.2	23459.2	23459.2	25202.7	23459.2	25202.7				805.68	7881.17	7881.17				805.68	17609.3	16497.1	16497.1	16497.1	17356.6	16497.1	17356.6				805.68	10273.5	10086.6	10086.6	10086.6	10323.7	10086.6	10323.7
	805.58	25348.8	23451.3	23451.3	23451.3	25302	23451.3	25302				805.58	7882.02	7882.02				805.58	17649.5	16490.5	16490.5	16490.5	17409.2	16490.5	17409.2				805.58	10286.7	10085.5	10085.5	10085.5	10339.5	10085.5	10339.5
	805.48	25420.8	23443	23443	23443	25404	23443	25404				805.48	7888.37	7888.37				805.48	17676.1	16483.7	16483.7	16483.7	17464.8	16483.7	17464.8				805.48	10312.3	10084.2	10084.2	10084.2	10356.2	10084.2	10356.2
	805.38	25491.6	23434.5	23434.5	23434.5	25508.9	23434.5	25508.9				805.38	7898.95	7898.95				805.38	17701.2	16476.8	16476.8	16476.8	17522.5	16476.8	17522.5				805.38	10343.5	10082.8	10082.8	10082.8	10373.4	10082.8	10373.4
	805.28	25550.2	23425.6	23425.6	23425.6	25616.4	23425.6	25616.4				805.28	7915.64	7915.64				805.28	17732	16469.6	16469.6	16469.6	17582.1	16469.6	17582.1				805.28	10380.1	10081.2	10081.2	10081.2	10391	10081.2	10391
	805.18	25635	23416.4	23416.4	23416.4	25725.4	23416.4	25725.4				805.18	7940.45	7940.45				805.18	17767.2	16462.1	16462.1	16462.1	17643.6	16462.1	17643.6				805.18	10422.8	10079.3	10079.3	10079.3	10409.1	10079.3	10409.1
	805.08	25746.4	23406.6	23406.6	23406.6	25835.7	23406.6	25835.7				805.08	7951.18	7951.18				805.08	17822.6	16454.3	16454.3	16454.3	17707.1	16454.3	17707.1				805.08	10450.8	10077.3	10077.3	10077.3	10427.8	10077.3	10427.8
	804.98	25824.7	23396.5	23396.5	23396.5	25947.3	23396.5	25947.3				804.98	7960.64	7960.64				804.98	17874.6	16446.2	16446.2	16446.2	17772.3	16446.2	17772.3				804.98	10473.7	10075.2	10075.2	10075.2	10447.1	10075.2	10447.1
	804.88	25907.3	23386	23386	23386	26059.6	23386	26059.6				804.88	7959.25	7959.25				804.88	17932.3	16437.7	16437.7	16437.7	17838.7	16437.7	17838.7				804.88	10506.3	10072.8	10072.8	10072.8	10466.7	10072.8	10466.7
	804.78	25985.2	23375.1	23375.1	23375.1	26171.9	23375.1	26171.9				804.78	7959.42	7959.42				804.78	17984.7	16428.8	16428.8	16428.8	17906.2	16428.8	17906.2				804.78	10537.4	10070.3	10070.3	10070.3	10486.7	10070.3	10486.7
	804.68	26039	23364	23364	23364	26283.9	23364	26283.9				804.68	7947.59	7947.59				804.68	18025.3	16419.7	16419.7	16419.7	17974.8	16419.7	17974.8				804.68	10561.6	10067.6	10067.6	10067.6	10507	10067.6	10507
	804.58	26116.4	23352.5	23352.5	23352.5	26395.1	23352.5	26395.1				804.58	7947.75	7947.75				804.58	18060.9	16410.3	16410.3	16410.3	18044.4	16410.3	18044.4				804.58	10585.2	10064.8	10064.8	10064.8	10527.7	10064.8	10527.7
	804.48	26152.9	23340.7	23340.7	23340.7	26504.6	23340.7	26504.6				804.48	7946.32	7946.32				804.48	18098.6	16400.6	16400.6	16400.6	18114.3	16400.6	18114.3				804.48	10610.6	10061.8	10061.8	10061.8	10548.6	10061.8	10548.6
	804.38	26236.4	23328.6	23328.6	23328.6	26611.7	23328.6	26611.7				804.38	7952.41	7952.41				804.38	18134.2	16390.7	16390.7	16390.7	18184.3	16390.7	18184.3				804.38	10622.7	10058.7	10058.7	10058.7	10569.6	10058.7	10569.6
	804.28	26363.3	23315.9	23315.9	23315.9	26715.9	23315.9	26715.9				804.28	7960.53	7960.53				804.28	18180.8	16380.4	16380.4	16380.4	18254.2	16380.4	18254.2				804.28	10637.6	10055.6	10055.6	10055.6	10590.6	10055.6	10590.6
	804.18	26527.3	23302.5	23302.5	23302.5	26816.7	23302.5	26816.7				804.18	7972.99	7972.99				804.18	18243.8	16369.7	16369.7	16369.8	18323.3	16369.7	18323.3				804.18	10648.4	10052.3	10052.3	10052.3	10611.7	10052.3	10611.7
	804.08	26620.4	23288.6	23288.6	23288.6	26912.7	23288.6	26912.7				804.08	7977.52	7977.52				804.08	18300.9	16358.7	16358.7	16358.7	18391.3	16358.7	18391.3				804.08	10657.7	10049	10049	10049	10632.7	10049	10632.7
	803.98	26765.2	23274.1	23274.1	23274.1	27003	23274.1	27003				803.98	7973.36	7973.36				803.98	18357.1	16347.2	16347.2	16347.3	18457.9	16347.2	18457.9				803.98	10667	10045.7	10045.7	10045.7	10653.4	10045.7	10653.4
	803.88	26917.4	23258.8	23258.8	23258.8	27087.7	23258.8	27087.7				803.88	7967.38	7967.38				803.88	18403.4	16335.4	16335.4	16335.5	18522.9	16335.4	18522.9				803.88	10679.4	10042.2	10042.2	10042.2	10673.8	10042.2	10673.8
	803.78	27049.3	23242.9	23242.9	23243	27166.5	23242.9	27166.5				803.78	7948.85	7948.85				803.78	18442.4	16323.4	16323.4	16323.4	18585.4	16323.4	18585.5				803.78	10686.2	10038.7	10038.7	10038.7	10693.7	10038.7	10693.7
	803.68	27132.2	23226.7	23226.7	23226.7	27238.5	23226.7	27238.5				803.68	7929.11	7929.11				803.68	18471	16311.1	16311.1	16311.1	18645.1	16311.1	18645.2				803.68	10701.5	10035.1	10035.1	10035.1	10712.9	10035.1	10712.9
	803.58	27234.6	23209.9	23209.9	23209.9	27301.3	23209.9	27301.3				803.58	7914.28	7914.28				803.58	18520.3	16298.4	16298.4	16298.5	18701.7	16298.4	18701.9				803.58	10719.1	10031.4	10031.4	10031.4	10731.4	10031.4	10731.4
	803.48	27358.6	23192.5	23192.5	23192.6	27356.3	23192.5	27356.3				803.48	7913.45	7913.45				803.48	18582.8	16285.3	16285.3	16285.5	18755	16285.3	18755.2				803.48	10729.9	10027.5	10027.5	10027.6	10749.1	10027.5	10749.1
	803.38	27459.4	23174.7	23174.7	23174.8	27403.3	23174.7	27403.3				803.38	7914.73	7914.73				803.38	18658.2	16271.7	16271.7	16271.9	18804.2	16271.7	18804.4				803.38	10735.9	10023.7	10023.7	10023.7	10765.7	10023.7	10765.7
	803.28	27529.6	23156.5	23156.5	23156.6	27442	23156.5	27442.1				803.28	7923.42	7923.42				803.28	18728.9	16257.6	16257.6	16257.9	18847.9	16257.6	18848.2				803.28	10747.4	10019.7	10019.7	10019.8	10781	10019.7	10781
	803.18	27622	23137.8	23137.8	23137.9	27468.8	23137.8	27468.9				803.18	7933.75	7933.75				803.18	18794.7	16243.1	16243.1	16243.4	18886.9	16243.1	18887.3				803.18	10753.2	10015.7	10015.7	10015.8	10795.2	10015.7	10795.2
	803.08	27662.7	23118.8	23118.8	23119	27486.1	23118.8	27486.2				803.08	7945.41	7945.41				803.08	18833.9	16228.3	16228.3	16228.7	18921.1	16228.3	18921.6				803.08	10760.4	10011.7	10011.7	10011.7	10808.1	10011.7	10808.1
	802.98	27736.4	23099.5	23099.5	23099.8	27494	23099.5	27494.3				802.98	7948.38	7948.38				802.98	18857.5	16213.2	16213.2	16213.8	18950.4	16213.2	18951				802.98	10774.8	10007.5	10007.5	10007.6	10819.5	10007.5	10819.5
	802.88	27745.2	23080.1	23080.1	23080.4	27492.7	23080.1	27493				802.88	7946.25	7946.25				802.88	18877	16197.9	16197.9	16198.7	18972.4	16197.9	18973.2				802.88	10792.2	10003.2	10003.2	10003.3	10828.8	10003.2	10828.9
	802.78	27753.1	23060.5	23060.5	23061	27479.8	23060.5	27480.3				802.78	7944.47	7944.47				802.78	18900.1	16182.4	16182.4	16183.4	18988.6	16182.4	18989.5				802.78	10803.5	9998.87	9998.87	9998.96	10836.5	9998.87	10836.6
	802.68	27727.9	23041	23041	23041.6	27455.8	23041	27456.5				802.68	7942.09	7942.09				802.68	18931.3	16166.7	16166.7	16167.9	18998.8	16166.7	19000				802.68	10818.4	9994.4	9994.4	9994.52	10842.5	9994.4	10842.7
	802.58	27752.2	23021.3	23021.3	23022.1	27422.4	23021.3	27423.3				802.58	7932.57	7932.57				802.58	18966.3	16150.7	16150.7	16152.2	19003	16150.7	19004.6				802.58	10839.2	9989.79	9989.79	9989.95	10846.8	9989.79	10846.9
	802.48	27668.9	23001.8	23001.8	23003	27380	23001.8	27381.2				802.48	7929.89	7929.89				802.48	18994.6	16134.4	16134.4	16136.4	18999.7	16134.4	19001.7				802.48	10851.3	9985.09	9985.09	9985.3	10848.6	9985.09	10848.8
	802.38	27647.9	22982.4	22982.4	22983.9	27327.7	22982.4	27329.2				802.38	7935.89	7935.89				802.38	19005.2	16117.9	16117.9	16120.4	18989	16117.9	18991.5				802.38	10861	9980.32	9980.32	9980.59	10848.3	9980.32	10848.6
	802.28	27573.7	22963.2	22963.2	22965.2	27263.9	22963.2	27265.9				802.28	7943.4	7943.4				802.28	19003.3	16101.4	16101.4	16104.6	18972.2	16101.4	18975.4				802.28	10870.6	9975.46	9975.46	9975.82	10846.2	9975.46	10846.6
	802.18	27481.7	22944.3	22944.3	22947	27192	22944.3	27194.7				802.18	7946.71	7946.71				802.18	18986.4	16084.8	16084.8	16088.9	18949.3	16084.8	18953.4				802.18	10872	9970.57	9970.57	9971.04	10842.3	9970.57	10842.7
	802.08	27411.7	22925.6	22925.6	22929.2	27112.2	22925.6	27115.8				802.08	7959.18	7959.18				802.08	18956.2	16068.4	16068.4	16073.5	18920	16068.4	18925.1				802.08	10854.9	9965.75	9965.75	9966.36	10836.1	9965.75	10836.7
	801.98	27282.8	22907.3	22907.3	22912.1	27025	22907.3	27029.8				801.98	7967.32	7967.32				801.98	18923.8	16052	16052	16058.4	18882.8	16052	18889.2				801.98	10845.2	9960.95	9960.95	9961.74	10827.8	9960.95	10828.6
	801.88	27128.9	22889.7	22889.7	22895.9	26928.4	22889.7	26934.6				801.88	7964.17	7964.17				801.88	18882.9	16035.8	16035.8	16043.8	18840	16035.8	18848				801.88	10835.4	9956.18	9956.18	9957.2	10817.7	9956.18	10818.7
	801.78	26981.9	22872.5	22872.5	22880.6	26825.5	22872.5	26833.5				801.78	7956.95	7956.95				801.78	18837.6	16019.8	16019.8	16029.7	18791.9	16019.8	18801.9				801.78	10818.2	9951.48	9951.48	9952.79	10805.9	9951.48	10807.2
	801.68	26813.1	22856.1	22856.1	22866.5	26717.1	22856.1	26727.6				801.68	7959.04	7959.04				801.68	18786.1	16003.9	16003.9	16016.3	18738.5	16003.9	18750.9				801.68	10800.4	9946.85	9946.85	9948.52	10792.3	9946.85	10793.9
	801.58	26543.6	22840.6	22840.6	22854.1	26604.1	22840.6	26617.6				801.58	7955.17	7955.17				801.58	18734.7	15988.3	15988.3	16003.6	18678.3	15988.3	18693.6				801.58	10790.7	9942.25	9942.25	9944.37	10776.5	9942.25	10778.6
	801.48	26336.8	22826	22826	22843.2	26485.7	22826	26502.9				801.48	7947.19	7947.19				801.48	18663.8	15972.9	15972.9	15991.8	18613.5	15972.9	18632.3				801.48	10772.3	9937.72	9937.72	9940.43	10759.2	9937.72	10761.9
	801.38	26092	22812.3	22812.3	22834.4	26363.1	22812.3	26385.2				801.38	7944.82	7944.82				801.38	18599.3	15957.9	15957.9	15981.1	18544.5	15957.9	18567.8				801.38	10746.8	9933.31	9933.31	9936.73	10740.5	9933.31	10743.9
	801.28	25908.5	22799.4	22799.4	22827.4	26237.6	22799.4	26265.7				801.28	7947.46	7947.46				801.28	18518.5	15943.2	15943.2	15971.7	18471.7	15943.2	18500.2				801.28	10722.6	9929.01	9929.01	9933.3	10720.5	9929.01	10724.8
	801.18	25726	22787.1	22787.1	22822.7	26109.7	22787.1	26145.3				801.18	7941.6	7941.6				801.18	18429.6	15929	15929	15963.8	18394.7	15929	18429.5				801.18	10697.3	9924.82	9924.82	9930.21	10698.9	9924.82	10704.3
	801.08	25625.6	22775.2	22775.2	22820.1	25979.3	22775.2	26024.1				801.08	7945.14	7945.14				801.08	18335.1	15915.2	15915.2	15957.5	18314.2	15915.2	18356.5				801.08	10666.2	9920.77	9920.77	9927.51	10676.3	9920.77	10683
	800.98	25513.6	22763.8	22763.8	22820.1	25846.8	22763.8	25903.1				800.98	7951.01	7951.01				800.98	18251.7	15901.8	15901.8	15953.1	18231.2	15901.8	18282.6				800.98	10629.9	9916.91	9916.91	9925.28	10652.7	9916.91	10661.1
	800.88	25410.1	22752.7	22752.7	22823.2	25713.5	22752.7	25784				800.88	7962.23	7962.23				800.88	18160.1	15888.8	15888.8	15951	18146.1	15888.8	18208.2				800.88	10596.4	9913.2	9913.2	9923.59	10628.3	9913.2	10638.7
	800.78	25291.9	22742.1	22742.1	22829.6	25579.9	22742.1	25667.5				800.78	7971.41	7971.41				800.78	18088.3	15876.2	15876.2	15951.1	18058.9	15876.2	18133.7				800.78	10567.8	9909.63	9909.63	9922.48	10603.1	9909.63	10615.9
	800.68	25244.6	22731.6	22731.6	22840.3	25446.2	22731.6	25554.9				800.68	7984.65	7984.65				800.68	18006.8	15864	15864	15953.8	17969.8	15864	18059.6				800.68	10540.3	9906.19	9906.19	9921.98	10577.1	9906.19	10592.9
	800.58	25098.7	22721.7	22721.7	22855.6	25313.3	22721.7	25447.3				800.58	7984.45	7984.45				800.58	17928	15852.2	15852.2	15959.5	17879.8	15852.2	17987.1				800.58	10519	9902.85	9902.85	9922.19	10550.7	9902.85	10570.1
	800.48	25021.2	22712.1	22712.1	22876.7	25181.7	22712.1	25346.3				800.48	7991.34	7991.34				800.48	17853.7	15840.7	15840.7	15968.9	17789.2	15840.7	17917.4				800.48	10504.8	9899.57	9899.57	9923.21	10523.9	9899.57	10547.6
	800.38	24962.7	22702.7	22702.7	22903.9	25051.6	22702.7	25252.8				800.38	7990.67	7990.67				800.38	17787.9	15829.6	15829.6	15981.9	17698.3	15829.6	17850.6				800.38	10498.1	9896.3	9896.3	9925.04	10496.8	9896.3	10525.5
	800.28	24938.1	22693.3	22693.3	22937.9	24923	22693.3	25167.6				800.28	7988.49	7988.49				800.28	17706.7	15818.8	15818.8	15999.2	17607.4	15818.8	17787.7				800.28	10490	9893.07	9893.07	9927.84	10469.3	9893.07	10504.1
	800.18	24842.9	22684.3	22684.3	22981.1	24797.1	22684.3	25094				800.18	7990.83	7990.83				800.18	17654.8	15808.3	15808.3	16020.9	17516.9	15808.3	17729.5				800.18	10480.3	9889.86	9889.86	9931.89	10441.8	9889.86	10483.9
	800.08	24878.3	22675.1	22675.1	23032.7	24673.9	22675.1	25031.5				800.08	7997.71	7997.71				800.08	17616.1	15797.9	15797.9	16048.2	17427	15797.9	17677.2				800.08	10469.1	9886.7	9886.7	9937.22	10414.4	9886.7	10464.9
	799.98	24922.1	22665.7	22665.7	23095.3	24553	22665.7	24982.6				799.98	7997.53	7997.53				799.98	17582.6	15787.7	15787.7	16081.2	17337.9	15787.7	17631.4				799.98	10461.3	9883.57	9883.57	9943.95	10387	9883.57	10447.4
	799.88	25028.2	22655.8	22655.8	23169.2	24434.5	22655.8	24947.8				799.88	7997.67	7997.67				799.88	17567.4	15777.5	15777.5	16120.3	17249.9	15777.5	17592.7				799.88	10441.5	9880.53	9880.53	9952.65	10360	9880.53	10432.1
	799.78	25094.2	22645.6	22645.6	23255.7	24318.9	22645.6	24929				799.78	7997.96	7997.96				799.78	17583.6	15767.2	15767.2	16165.8	17163.3	15767.2	17561.9				799.78	10421.8	9877.58	9877.58	9963.26	10333.3	9877.58	10419
	799.68	25214.5	22634.9	22634.9	23357.8	24207	22634.9	24929.9				799.68	7989.92	7989.92				799.68	17605.9	15756.6	15756.6	16218.7	17078	15756.6	17540.1				799.68	10407.8	9874.68	9874.68	9975.94	10307.1	9874.68	10408.4
	799.58	25282.9	22623.8	22623.8	23474.8	24098.1	22623.8	24949.1				799.58	7981.09	7981.09				799.58	17631.9	15745.9	15745.9	16280.2	16994.1	15745.9	17528.4				799.58	10394.7	9871.85	9871.85	9991.25	10281.3	9871.85	10400.7
	799.48	25385.4	22612.3	22612.3	23610.7	23992.3	22612.3	24990.8				799.48	7974.17	7974.17				799.48	17663.9	15734.9	15734.9	16350.1	16911.8	15734.9	17527				799.48	10384.1	9869.05	9869.05	10009.2	10256.1	9869.05	10396.3
	799.38	25450.4	22600.4	22600.4	23765.3	23889.6	22600.4	25054.6				799.38	7970.67	7970.67				799.38	17685.1	15723.7	15723.7	16429.2	16831.9	15723.7	17537.4				799.38	10385.9	9866.23	9866.24	10030	10231.6	9866.23	10395.3
	799.28	25572.4	22587.9	22587.9	23940	23791.4	22587.9	25143.4				799.28	7969.41	7969.41				799.28	17712	15712.3	15712.3	16517.9	16753.9	15712.3	17559.5				799.28	10398.8	9863.33	9863.33	10053.9	10207.5	9863.33	10398.1
	799.18	25663.6	22575.1	22575.1	24137.8	23696.5	22575.1	25259.2				799.18	7964.76	7964.76				799.18	17752.5	15700.7	15700.7	16618.3	16677.7	15700.7	17595.4				799.18	10418.7	9860.3	9860.3	10081.3	10183.9	9860.3	10405
	799.08	25819.8	22561.5	22561.5	24356.4	23604.4	22561.5	25399.4				799.08	7964.38	7964.38				799.08	17806.8	15688.6	15688.6	16729.7	16603.4	15688.6	17644.5				799.08	10450.2	9857.09	9857.09	10112.1	10160.8	9857.09	10415.8
	798.98	25947.7	22547.3	22547.3	24600.8	23515.4	22547.3	25568.9				798.98	7965.9	7965.9				798.98	17887.7	15676	15676	16852	16531.7	15676	17707.7				798.98	10490.9	9853.63	9853.63	10146.6	10138.4	9853.63	10431.3
	798.88	26124.5	22532.4	22532.4	24867.5	23430.1	22532.4	25765.2				798.88	7965.63	7965.63				798.88	17998.6	15662.7	15662.7	16985.5	16461.7	15662.7	17784.5				798.88	10535.1	9849.91	9849.91	10185.4	10116.4	9849.91	10451.8
	798.78	26317.4	22516.5	22516.5	25157.6	23348	22516.5	25989.1				798.78	7964.69	7964.69				798.78	18110.2	15648.6	15648.7	17131.2	16393.3	15648.6	17875.9				798.78	10584.1	9845.91	9845.91	10228	10094.8	9845.91	10476.9
	798.68	26552.3	22499.6	22499.6	25471.4	23268.2	22499.6	26240				798.68	7973.27	7973.27				798.68	18219.9	15633.9	15633.9	17289.3	16326.6	15633.9	17982				798.68	10630.1	9841.63	9841.63	10274.7	10073.6	9841.63	10506.7
	798.58	26807.2	22481.6	22481.6	25804.5	23190.7	22481.6	26513.6				798.58	7976.19	7976.19				798.58	18330.5	15618.5	15618.5	17458.7	16262.1	15618.5	18102.3				798.58	10665.3	9837.14	9837.14	10326.3	10053.2	9837.14	10542.4
	798.48	27093.6	22462.3	22462.3	26158.7	23115.5	22462.3	26811.9				798.48	7972.11	7972.11				798.48	18438.2	15602.3	15602.3	17638.8	16199.6	15602.3	18236.1				798.48	10689.7	9832.49	9832.49	10382.1	10033.4	9832.49	10583.1
	798.38	27328.2	22441.9	22442	26527.9	23043.5	22441.9	27129.5				798.38	7973.48	7973.48				798.38	18553.8	15585.4	15585.4	17829.3	16138.6	15585.4	18382.5				798.38	10718.6	9827.66	9827.66	10442	10014.2	9827.66	10628.6
	798.28	27567.1	22420.5	22420.5	26909.8	22973.4	22420.5	27462.7				798.28	7977.56	7977.56				798.28	18684.7	15567.6	15567.7	18030.3	16079.1	15567.6	18541.8				798.28	10736.9	9822.7	9822.7	10506.6	9995.48	9822.7	10679.4
	798.18	27823.4	22397.9	22397.9	27299.7	22905	22397.9	27806.9				798.18	7978.54	7978.54				798.18	18817.3	15549	15549	18239.2	16021.1	15549	18711.2				798.18	10761.2	9817.58	9817.58	10574.9	9977.46	9817.58	10734.8
	798.08	28114.1	22374	22374	27691.8	22838.2	22374	28156.1				798.08	7981.4	7981.4				798.08	18962	15529.5	15529.5	18454.2	15965	15529.5	18889.8				798.08	10799	9812.23	9812.23	10646.4	9960.02	9812.23	10794.2
	797.98	28305.9	22349.1	22349.2	28080	22774.2	22349.1	28505.1				797.98	7991.99	7991.99				797.98	19105.7	15509	15509	18673.7	15910	15509	19074.8				797.98	10851.9	9806.56	9806.56	10720.8	9942.91	9806.56	10857.2
	797.88	28599.6	22323	22323.1	28457.9	22711.5	22323	28846.5				797.88	7995.03	7995.03				797.88	19243.8	15487.6	15487.6	18895.8	15856.1	15487.6	19264.4				797.88	10904.9	9800.57	9800.57	10797.3	9926.12	9800.57	10922.8
	797.78	28820.6	22295.8	22295.9	28817.4	22650.1	22295.8	29171.8				797.78	7993.37	7993.37				797.78	19380.1	15465.3	15465.3	19117.6	15803.3	15465.3	19455.6				797.78	10967	9794.21	9794.21	10874.7	9909.62	9794.21	10990.2
	797.68	29061.1	22267.5	22267.6	29151	22590	22267.5	29473.7				797.68	7991.26	7991.26				797.68	19536.7	15441.9	15442	19336	15752	15441.9	19646.1				797.68	11034.2	9787.44	9787.45	10952.4	9893.53	9787.44	11058.5
	797.58	29301.5	22238.1	22238.2	29453.5	22531.5	22238.1	29747.1				797.58	7999.47	7999.47				797.58	19694.7	15417.6	15417.6	19548.3	15701.5	15417.6	19832.3				797.58	11101.3	9780.28	9780.29	11028.9	9877.6	9780.28	11126.3
	797.48	29566	22207.4	22207.6	29711	22474.2	22207.4	29978				797.48	8013.1	8013.1				797.48	19859.9	15392.1	15392.2	19751.1	15651.6	15392.1	20010.6				797.48	11158.9	9772.76	9772.77	11103.4	9861.86	9772.76	11192.5
	797.38	29700.9	22176	22176.3	29925	22418.1	22176	30167.3				797.38	8023.34	8023.34				797.38	20009.4	15365.7	15365.7	19939.7	15602.3	15365.7	20176.4				797.38	11214.5	9764.9	9764.91	11174.6	9846.3	9764.9	11256
	797.28	29881.7	22143.8	22144	30083.3	22362.9	22143.8	30302.6				797.28	8032.03	8032.03				797.28	20152.3	15338.2	15338.3	20112.2	15553.9	15338.2	20328				797.28	11266	9756.71	9756.73	11240.6	9831.09	9756.71	11315
	797.18	30067.8	22110.6	22110.9	30183.6	22308.7	22110.6	30382				797.18	8046.49	8046.49				797.18	20267.6	15310	15310.1	20265.7	15506.4	15310	20462.2				797.18	11311.8	9748.23	9748.25	11300.7	9816.09	9748.23	11368.6
	797.08	30118.7	22077.1	22077.5	30225.7	22256.3	22077.1	30405.2				797.08	8044.66	8044.66				797.08	20368.3	15281	15281.1	20397.2	15459.5	15281	20575.9				797.08	11356.7	9739.46	9739.48	11353.8	9801.24	9739.46	11415.6
	796.98	30185.7	22043.2	22043.6	30199.1	22204.9	22043.2	30361.2				796.98	8033.66	8033.66				796.98	20447.5	15251.4	15251.6	20501.1	15413.3	15251.4	20663.2				796.98	11398.2	9730.41	9730.44	11397.4	9786.55	9730.41	11453.6
	796.88	30239.1	22008.9	22009.4	30114.2	22154.5	22008.9	30260.4				796.88	8032.46	8032.46				796.88	20523.2	15221.2	15221.4	20576.8	15367.9	15221.2	20723.6				796.88	11428.3	9721.15	9721.18	11431.7	9772.13	9721.15	11482.7
	796.78	30221.7	21974.5	21975.1	29963.9	22105.3	21974.5	30095.3				796.78	8034.41	8034.41				796.78	20574.4	15190.5	15190.7	20623.3	15323.4	15190.5	20756.4				796.78	11453.6	9711.7	9711.74	11455.9	9757.97	9711.7	11502.2
	796.68	30122.6	21940.4	21941.1	29756.5	22058.1	21940.4	29874.9				796.68	8022.1	8022.1				796.68	20615.5	15159.4	15159.7	20639.5	15279.6	15159.4	20759.8				796.68	11469.5	9702.12	9702.16	11468	9744.01	9702.12	11509.9
	796.58	29951.9	21906.9	21907.8	29497.2	22012.6	21906.9	29603.7				796.58	8020.96	8020.96				796.58	20633.8	15128.1	15128.4	20622.6	15236.4	15128.1	20731.3				796.58	11461.9	9692.52	9692.57	11468.4	9730.38	9692.52	11506.3
	796.48	29724.3	21874.2	21875.2	29186.6	21968.9	21874.2	29282.3				796.48	8012.19	8012.19				796.48	20621.6	15096.6	15096.9	20571.3	15194.1	15096.6	20669.2				796.48	11446.7	9682.95	9683.01	11457.6	9717.11	9682.95	11491.8
	796.38	29485.3	21842.3	21843.5	28838.4	21926.9	21842.3	28924.2				796.38	7997.89	7997.89				796.38	20568.5	15065.2	15065.7	20489.3	15153.1	15065.2	20577.6				796.38	11434.7	9673.4	9673.47	11434.5	9704.24	9673.4	11465.4
	796.28	29064.9	21812.1	21813.5	28454.4	21887.7	21812.1	28531.5				796.28	7984.07	7984.07				796.28	20489.6	15034.2	15034.6	20377.7	15113.2	15034.2	20457.2				796.28	11413.5	9663.91	9663.99	11399.5	9691.69	9663.91	11427.4
	796.18	28643.8	21783.5	21785.1	28046.2	21851.1	21783.5	28115.4				796.18	7982.63	7982.63				796.18	20372.5	15003.6	15004.1	20238	15074.5	15003.6	20309.5				796.18	11378.2	9654.56	9654.66	11354.3	9679.54	9654.56	11379.4
	796.08	28180.4	21756.8	21758.6	27620.7	21817	21756.8	27682.9				796.08	7970.72	7970.72				796.08	20231.8	14973.6	14974.3	20068.8	15037.1	14973.6	20133				796.08	11350.8	9645.31	9645.43	11299.1	9667.71	9645.31	11321.6
	795.98	27655.8	21732.1	21734.3	27184.8	21785.6	21732.1	27240.5				795.98	7975.08	7975.08				795.98	20075.7	14944.4	14945.2	19876.6	15001.3	14944.4	19934.3				795.98	11318	9636.19	9636.32	11234	9656.3	9636.19	11254.2
	795.88	27098.5	21709.6	21712.2	26746.5	21757.2	21709.6	26796.7				795.88	7982.76	7982.76				795.88	19914.5	14915.9	14916.8	19664.2	14966.8	14915.9	19716				795.88	11264.1	9627.31	9627.47	11161.6	9645.34	9627.31	11179.8
	795.78	26585.8	21689.2	21692.2	26312.1	21731.5	21689.2	26357.4				795.78	7996.65	7996.65				795.78	19728.5	14888.3	14889.4	19434.8	14933.8	14888.3	19481.3				795.78	11196.9	9618.75	9618.94	11083.1	9634.87	9618.75	11099.4
	795.68	26000.1	21671.2	21674.7	25887.1	21708.7	21671.2	25928.1				795.68	8007.96	8007.96				795.68	19524.7	14861.8	14863	19190.6	14902.3	14861.8	19232.3				795.68	11124.6	9610.54	9610.76	10998.8	9624.92	9610.54	11013.4
	795.58	25449.5	21655.4	21659.4	25476.4	21688.5	21655.4	25513.7				795.58	8029.27	8029.27				795.58	19285.7	14836.4	14837.9	18935.6	14872.4	14836.4	18973.1				795.58	11033.4	9602.78	9603.04	10911.2	9615.61	9602.78	10924.3
	795.48	24960.9	21641.5	21646.2	25084.6	21670.8	21641.5	25118.6				795.48	8045.33	8045.33				795.48	19022.1	14812.4	14814.1	18674.3	14844.5	14812.4	18708.1				795.48	10925.6	9595.56	9595.87	10821.5	9607.01	9595.56	10833.2
	795.38	24462.9	21629.7	21635.2	24712.5	21655.6	21629.7	24743.8				795.38	8060.17	8060.17				795.38	18727.9	14790	14792	18409.7	14818.5	14790	18440.1				795.38	10816.3	9588.91	9589.26	10730.7	9599.09	9588.91	10741.3
	795.28	23993.7	21619.8	21626.1	24366.4	21642.7	21619.8	24395.5				795.28	8063.96	8063.96				795.28	18427.4	14769.2	14771.5	18144.6	14794.4	14769.2	18172.2				795.28	10705.4	9582.82	9583.24	10640.3	9591.86	9582.82	10649.7
	795.18	23610.6	21611.5	21618.8	24043.5	21631.6	21611.5	24070.9				795.18	8065.41	8065.41				795.18	18111.1	14750	14752.7	17882.4	14772.3	14750	17907.5				795.18	10598.9	9577.28	9577.76	10551.1	9585.29	9577.28	10559.6
	795.08	23312	21604.4	21612.8	23746.4	21622.1	21604.4	23772.5				795.08	8063.13	8063.13				795.08	17799.1	14732.5	14735.6	17625.5	14752.3	14732.5	17648.4				795.08	10492.2	9572.29	9572.85	10464.3	9579.4	9572.29	10472
	794.98	23007.4	21598.5	21608.2	23475.7	21614	21598.5	23500.9				794.98	8055.33	8055.33				794.98	17483.7	14716.8	14720.4	17375.8	14734.3	14716.8	17396.9				794.98	10393.5	9567.81	9568.47	10380.7	9574.11	9567.81	10387.6
	794.88	22747.7	21593.7	21604.9	23228.3	21607.3	21593.7	23253.1				794.88	8045.25	8045.25				794.88	17170.3	14702.7	14706.9	17135.2	14718.1	14702.7	17154.8				794.88	10300.3	9563.81	9564.58	10300.6	9569.38	9563.81	10306.9
	794.78	22613.5	21589.4	21602.3	23008	21601.4	21589.4	23032.8				794.78	8037.86	8037.86				794.78	16863.9	14690.3	14695.1	16906.1	14703.9	14690.3	16924.5				794.78	10210.4	9560.29	9561.17	10224.6	9565.19	9560.29	10230.4
	794.68	22424	21585.9	21600.6	22809.2	21596.4	21585.9	22834.4				794.68	8032.78	8032.78				794.68	16582.2	14679.5	14685	16689.2	14691.4	14679.5	16706.7				794.68	10119.9	9557.24	9558.26	10153.6	9561.56	9557.24	10159
	794.58	22261.7	21583.1	21599.9	22633.3	21592.2	21583.1	22659.3				794.58	8033.26	8033.26				794.58	16315.1	14670.1	14676.5	16484.8	14680.6	14670.1	16501.7				794.58	10040.8	9554.6	9555.79	10087.1	9558.41	9554.6	10092.1
	794.48	22134.5	21580.8	21600.1	22478.2	21588.8	21580.8	22505.5				794.48	8038.57	8038.57				794.48	16077.1	14662.1	14669.4	16293.3	14671.3	14662.1	16309.8				794.48	9964.75	9552.36	9553.74	10025.5	9555.71	9552.36	10030.2
	794.38	22046	21578.9	21600.9	22340.9	21585.8	21578.9	22369.9				794.38	8038.6	8038.6				794.38	15876.3	14655.1	14663.5	16115.3	14663.2	14655.1	16131.8				794.38	9888	9550.53	9552.12	9969.35	9553.47	9550.53	9973.87
	794.28	21927	21577.4	21602.6	22222.9	21583.4	21577.4	22254.1				794.28	8039.09	8039.09				794.28	15692.3	14649.2	14658.8	15951.9	14656.2	14649.2	15968.6				794.28	9823.22	9549.04	9550.87	9917.9	9551.62	9549.04	9922.3
	794.18	21871.6	21576.2	21604.8	22119.3	21581.4	21576.2	22153.2				794.18	8036.55	8036.55				794.18	15518.8	14644.2	14655.2	15801.5	14650.4	14644.2	15818.7				794.18	9767.42	9547.85	9549.96	9871.01	9550.11	9547.85	9875.37
	794.08	21767.2	21575.4	21608	22030.8	21579.9	21575.4	22068				794.08	8020.06	8020.06				794.08	15365.7	14640	14652.7	15663.7	14645.4	14640	15681.8				794.08	9720.12	9546.91	9549.33	9829.18	9548.89	9546.91	9833.58
	793.98	21736.8	21574.7	21611.9	21954.7	21578.6	21574.7	21995.9				793.98	8002.87	8002.87				793.98	15228.9	14636.7	14651.1	15538.2	14641.4	14636.7	15557.4				793.98	9686.66	9546.15	9548.93	9791.53	9547.88	9546.15	9796.02
	793.88	21736.9	21574	21616.3	21889.2	21577.4	21574	21934.9				793.88	7995.69	7995.69				793.88	15109.8	14633.9	14650.5	15425.8	14638	14633.9	15446.4				793.88	9668.99	9545.48	9548.65	9757.68	9546.98	9545.48	9762.35
	793.78	21709.4	21573.4	21621.3	21834.4	21576.4	21573.4	21885.2				793.78	7989.25	7989.25				793.78	15012.1	14631.8	14650.6	15324.7	14635.3	14631.8	15347.1				793.78	9655.57	9544.88	9548.52	9727.8	9546.19	9544.88	9732.75
	793.68	21720	21572.8	21627	21787.3	21575.4	21572.8	21844				793.68	7981.49	7981.49				793.68	14945.7	14630	14651.4	15233.8	14633.1	14630	15258.3				793.68	9639.35	9544.37	9548.53	9701.42	9545.51	9544.37	9706.72
	793.58	21768.5	21572	21633.4	21747.8	21574.2	21572	21811.4				793.58	7982.19	7982.19				793.58	14911.2	14628.4	14652.6	15152.3	14631.1	14628.4	15179.2				793.58	9622.42	9543.94	9548.69	9678.08	9544.93	9543.94	9683.82
	793.48	21731.1	21571.3	21640.7	21714.7	21573.2	21571.3	21786				793.48	7982.7	7982.7				793.48	14886.1	14626.9	14654.5	15080	14629.2	14626.9	15109.9				793.48	9608.42	9543.59	9549	9657.74	9544.45	9543.59	9664
	793.38	21675.3	21570.9	21649.1	21687.2	21572.5	21570.9	21767				793.38	7984.89	7984.89				793.38	14863.4	14625.5	14656.8	15016.4	14627.5	14625.5	15049.7				793.38	9589.73	9543.34	9549.49	9640.19	9544.08	9543.34	9647.08
	793.28	21677.3	21570.5	21658.4	21664.6	21571.9	21570.5	21753.9				793.28	7987.69	7987.69				793.28	14848.7	14624.3	14659.7	14960	14626	14624.3	14997.2				793.28	9572.81	9543.18	9550.18	9624.91	9543.82	9543.18	9632.56
	793.18	21645	21570.2	21669.2	21645.7	21571.4	21570.2	21746				793.18	7998.68	7998.68				793.18	14827.8	14623.1	14663	14910.3	14624.6	14623.1	14951.8				793.18	9566.87	9543.05	9551.01	9611.72	9543.6	9543.05	9620.23
	793.08	21628	21569.9	21681.3	21630.6	21570.9	21569.9	21743				793.08	8016.07	8016.07				793.08	14787.8	14622.2	14667.3	14866.8	14623.4	14622.2	14913.2				793.08	9560.44	9542.95	9551.97	9600.55	9543.43	9542.95	9610.04
	792.98	21677.5	21569.5	21694.4	21617.8	21570.3	21569.5	21743.7				792.98	8036.26	8036.26				792.98	14755.8	14621.4	14672.3	14829.6	14622.5	14621.4	14881.6				792.98	9544.09	9542.95	9553.14	9590.99	9543.36	9542.95	9601.6
	792.88	21665.2	21569.1	21708.9	21607.4	21569.8	21569.1	21748				792.88	8050.23	8050.23				792.88	14723.6	14620.8	14678.1	14797.2	14621.8	14620.8	14855.5				792.88	9536.69	9542.91	9554.46	9582.76	9543.27	9542.91	9594.67
	792.78	21662.6	21568.7	21725.2	21599	21569.3	21568.7	21756.2				792.78	8063.1	8063.1				792.78	14697.5	14620.4	14684.8	14769.2	14621.2	14620.4	14834.4				792.78	9525.06	9542.82	9555.87	9575.87	9543.12	9542.82	9589.23
	792.68	21679.6	21568.2	21743.4	21592	21568.8	21568.2	21767.7				792.68	8068.57	8068.57				792.68	14682.9	14620	14692.3	14745.1	14620.7	14620	14818.1				792.68	9510.93	9542.64	9557.36	9569.91	9542.91	9542.64	9584.89
	792.58	21735	21567.5	21763	21586.2	21568	21567.5	21782.2				792.58	8064.35	8064.35				792.58	14683	14619.6	14700.8	14724.5	14620.2	14619.6	14806.2				792.58	9504.29	9542.44	9558.99	9564.79	9542.66	9542.44	9581.57
	792.48	21748	21566.8	21784.4	21581.3	21567.1	21566.8	21799.4				792.48	8053.71	8053.71				792.48	14679.7	14619.3	14710.2	14707	14619.8	14619.3	14798.4				792.48	9511.13	9542.27	9560.9	9560.58	9542.46	9542.27	9579.4
	792.38	21856	21565.5	21807.7	21576.9	21565.9	21565.5	21819.4				792.38	8050.34	8050.34				792.38	14691.3	14618.9	14720.5	14691.9	14619.3	14618.9	14793.9				792.38	9511.77	9542.1	9563.06	9557.04	9542.27	9542.1	9578.16
	792.28	21912	21564.1	21833.6	21572.9	21564.4	21564.1	21842.6				792.28	8045.6	8045.6				792.28	14713.4	14618.3	14731.7	14678.9	14618.7	14618.3	14792.6				792.28	9523.7	9542	9565.52	9554.11	9542.15	9542	9577.77
	792.18	22023.2	21562.2	21861.4	21568.9	21562.4	21562.2	21868.4				792.18	8045.75	8045.75				792.18	14739.9	14617.6	14744.2	14667.6	14618	14617.6	14794.5				792.18	9538.31	9541.98	9568.3	9551.78	9542.1	9541.98	9578.22
	792.08	22099.7	21559.9	21891.5	21565.1	21560.1	21559.9	21896.8				792.08	8049	8049				792.08	14776.3	14616.7	14757.8	14658	14617	14616.7	14799.3				792.08	9555.56	9541.91	9571.34	9549.81	9542.01	9541.91	9579.35
	791.98	22158.9	21557.4	21924	21561.4	21557.6	21557.4	21928.1				791.98	8054.11	8054.11				791.98	14828.1	14615.5	14772.4	14649.4	14615.8	14615.5	14806.5				791.98	9567.95	9541.77	9574.7	9548.1	9541.86	9541.77	9581.12
	791.88	22190	21554.8	21960.5	21557.8	21554.9	21554.8	21963.6				791.88	8048.42	8048.42				791.88	14876.9	14614	14788.1	14641.8	14614.2	14614	14816				791.88	9584.24	9541.54	9578.3	9546.6	9541.61	9541.54	9583.43
	791.78	22317.1	21551.6	21999.7	21553.8	21551.7	21551.6	22002.1				791.78	8048.43	8048.43				791.78	14919.3	14612.3	14805.5	14634.9	14612.4	14612.3	14828.3				791.78	9588.71	9541.28	9582.22	9545.32	9541.34	9541.28	9586.32
	791.68	22394.1	21548.1	22042	21549.8	21548.2	21548.1	22043.8				791.68	8049.13	8049.13				791.68	14957.6	14610.3	14824.5	14628.7	14610.4	14610.3	14843				791.68	9597.21	9540.97	9586.48	9544.18	9541.03	9540.97	9589.73
	791.58	22485.6	21544.1	22087.4	21545.4	21544.2	21544.1	22088.8				791.58	8050.53	8050.53				791.58	14996.2	14608.1	14845.1	14623	14608.2	14608.1	14860.1				791.58	9596.4	9540.67	9591.32	9543.2	9540.72	9540.67	9593.89
	791.48	22578.9	21539.8	22137.2	21540.8	21539.9	21539.8	22138.3				791.48	8052.26	8052.26				791.48	15032.7	14605.7	14867.2	14617.7	14605.8	14605.7	14879.4				791.48	9606.78	9540.31	9596.55	9542.31	9540.35	9540.31	9598.59
	791.38	22695.5	21535	22191.3	21535.7	21535	21535	22192.1				791.38	8052.2	8052.2				791.38	15078.6	14602.9	14891.5	14612.6	14603	14602.9	14901.2				791.38	9625.97	9539.85	9602.17	9541.41	9539.88	9539.85	9603.76
	791.28	22822.9	21529.6	22249.1	21530.1	21529.6	21529.6	22249.7				791.28	8051.14	8051.14				791.28	15125.4	14600	14918.1	14607.7	14600	14600	14925.9				791.28	9657.64	9539.2	9608.11	9540.42	9539.23	9539.2	9609.35
	791.18	22937.2	21523.7	22310.9	21524.1	21523.7	21523.7	22311.3				791.18	8042.85	8042.85				791.18	15189.3	14596.6	14946.7	14602.8	14596.6	14596.6	14952.9				791.18	9681.19	9538.43	9614.63	9539.38	9538.45	9538.43	9615.6
	791.08	23054.2	21517.3	22377.5	21517.6	21517.3	21517.3	22377.8				791.08	8034.1	8034.1				791.08	15251.6	14592.8	14977.2	14597.8	14592.9	14592.8	14982.3				791.08	9710.9	9537.49	9621.67	9538.23	9537.51	9537.49	9622.42
	790.98	23192.1	21510.3	22450	21510.5	21510.3	21510.3	22450.2				790.98	8032.44	8032.44				790.98	15318.7	14588.7	15010	14592.6	14588.7	14588.7	15014				790.98	9724.29	9536.47	9629.26	9537.04	9536.48	9536.47	9629.84
	790.88	23267.2	21502.9	22527.4	21503.1	21502.9	21502.9	22527.5				790.88	8047.28	8047.28				790.88	15382.7	14584.1	15046.2	14587.2	14584.1	14584.1	15049.3				790.88	9724.07	9535.45	9637.51	9535.88	9535.46	9535.45	9637.96
	790.78	23329.8	21495.3	22609.9	21495.4	21495.3	21495.3	22610				790.78	8054.4	8054.4				790.78	15460.7	14579.1	15084.8	14581.5	14579.1	14579.1	15087.2				790.78	9726.89	9534.4	9646.56	9534.74	9534.41	9534.4	9646.91
	790.68	23413.6	21487.2	22697.6	21487.3	21487.3	21487.2	22697.7				790.68	8069.32	8069.32				790.68	15533	14573.6	15125.9	14575.6	14573.6	14573.6	15127.8				790.68	9739.89	9533.28	9656.5	9533.54	9533.29	9533.28	9656.76
	790.58	23463.8	21479	22793.5	21479	21479	21479	22793.5				790.58	8085.76	8085.76				790.58	15606.1	14567.7	15169.7	14569.2	14567.7	14567.7	15171.2				790.58	9754.32	9532.08	9667.17	9532.27	9532.08	9532.08	9667.37
	790.48	23522.2	21470.4	22895.2	21470.5	21470.4	21470.4	22895.2				790.48	8090.6	8090.6				790.48	15679.9	14561.3	15217.3	14562.5	14561.4	14561.3	15218.5				790.48	9776.22	9530.74	9678.55	9530.89	9530.75	9530.74	9678.7
	790.38	23674.1	21461.2	23002.5	21461.2	21461.2	21461.2	23002.5				790.38	8078.08	8078.08				790.38	15753.2	14554.5	15268.3	14555.4	14554.5	14554.5	15269.2				790.38	9805.16	9529.25	9690.65	9529.36	9529.25	9529.25	9690.77
	790.28	23777.4	21451.5	23115.6	21451.5	21451.5	21451.5	23115.7				790.28	8074.77	8074.77				790.28	15814.2	14547.3	15322.4	14548	14547.3	14547.3	15323.2				790.28	9828.65	9527.62	9703.94	9527.7	9527.62	9527.61	9704.03
	790.18	23850.6	21441.5	23236.8	21441.5	21441.5	21441.5	23236.8				790.18	8065.65	8065.65				790.18	15873.3	14539.7	15379.9	14540.2	14539.7	14539.7	15380.4				790.18	9849.53	9525.86	9718.09	9525.92	9525.86	9525.86	9718.16
	790.08	23966.7	21430.9	23365	21430.9	21430.9	21430.9	23365.1				790.08	8054.81	8054.81				790.08	15934.7	14531.7	15441.3	14532.1	14531.7	14531.7	15441.7				790.08	9869.4	9523.99	9733.14	9524.03	9523.99	9523.99	9733.19
	789.98	24087.5	21419.8	23499.4	21419.8	21419.8	21419.8	23499.5				789.98	8051.94	8051.94				789.98	15990.9	14523.3	15507.3	14523.7	14523.3	14523.3	15507.6				789.98	9894.49	9521.97	9749.1	9522	9521.97	9521.97	9749.14
	789.88	24121.4	21408.5	23640.4	21408.5	21408.5	21408.5	23640.4				789.88	8060.62	8060.62				789.88	16049.7	14514.6	15576.8	14514.8	14514.6	14514.6	15577.1				789.88	9916.44	9519.81	9766.34	9519.84	9519.82	9519.81	9766.37
	789.78	24245	21396.6	23788.4	21396.6	21396.6	21396.6	23788.4				789.78	8066.65	8066.65				789.78	16111.7	14505.5	15650	14505.6	14505.4	14505.4	15650.2				789.78	9927.4	9517.59	9784.8	9517.61	9517.59	9517.59	9784.82
	789.68	24330.8	21384.3	23944.7	21384.3	21384.3	21384.3	23944.7				789.68	8077.18	8077.18				789.68	16170.2	14495.9	15727	14496	14495.9	14495.9	15727.2				789.68	9935.76	9515.31	9804.36	9515.32	9515.31	9515.31	9804.38
	789.58	24414.6	21371.7	24107.1	21371.7	21371.7	21371.7	24107.1				789.58	8088.76	8088.76				789.58	16227.6	14486	15809.4	14486.1	14486	14486	15809.6				789.58	9947.76	9512.95	9825.04	9512.96	9512.95	9512.95	9825.05
	789.48	24510.7	21358.5	24275.5	21358.5	21358.5	21358.5	24275.5				789.48	8096.68	8096.68				789.48	16287.1	14475.7	15895.6	14475.7	14475.7	14475.7	15895.7				789.48	9956.01	9510.54	9847.06	9510.54	9510.54	9510.54	9847.07
	789.38	24639	21344.8	24449.7	21344.8	21344.8	21344.8	24449.7				789.38	8102.47	8102.47				789.38	16351.5	14465	15985.5	14465	14464.9	14464.9	15985.6				789.38	9977.13	9507.99	9870.52	9508	9507.99	9507.99	9870.53
	789.28	24740.4	21330.6	24631.8	21330.6	21330.6	21330.6	24631.8				789.28	8102.12	8102.12				789.28	16419.1	14453.8	16079	14453.8	14453.7	14453.7	16079.1				789.28	10007.4	9505.27	9895.06	9505.27	9505.27	9505.27	9895.07
	789.18	24928.9	21315.5	24818.8	21315.5	21315.5	21315.5	24818.8				789.18	8093.06	8093.06				789.18	16489.3	14442.1	16177.3	14442.1	14442.1	14442.1	16177.5				789.18	10037.2	9502.37	9920.67	9502.37	9502.37	9502.37	9920.68
	789.08	25095.5	21299.7	25010.2	21299.7	21299.7	21299.7	25010.2				789.08	8078.73	8078.73				789.08	16564.2	14430	16279.5	14429.9	14429.9	14429.9	16279.7				789.08	10056.1	9499.36	9947.44	9499.35	9499.35	9499.35	9947.45
	788.98	25265.9	21283.1	25205.7	21283.1	21283.1	21283.1	25205.7				788.98	8068.54	8068.54				788.98	16649	14417.3	16384.9	14417.2	14417.2	14417.2	16385.1				788.98	10075.1	9496.22	9975.85	9496.21	9496.21	9496.21	9975.86
	788.88	25474.2	21265.6	25405.9	21265.6	21265.6	21265.6	25405.9				788.88	8051.2	8051.2				788.88	16716.4	14404.2	16493.4	14404	14404	14404	16493.6				788.88	10079	9493.04	10005.4	9493.03	9493.03	9493.03	10005.5
	788.78	25610.2	21247.4	25609.6	21247.4	21247.4	21247.4	25609.6				788.78	8040.82	8040.82				788.78	16777.2	14390.6	16605.6	14390.4	14390.4	14390.4	16605.8				788.78	10089	9489.8	10036.1	9489.78	9489.78	9489.78	10036.2
	788.68	25808.3	21228.3	25815.2	21228.3	21228.3	21228.3	25815.3				788.68	8040.72	8040.72				788.68	16837.4	14376.7	16721.1	14376.4	14376.4	14376.4	16721.4				788.68	10101.8	9486.47	10067.9	9486.44	9486.44	9486.44	10068
	788.58	25934.4	21208.6	26022.7	21208.6	21208.6	21208.6	26022.7				788.58	8050.83	8050.83				788.58	16894.2	14362.3	16839.1	14362	14362	14362	16839.4				788.58	10127.2	9482.98	10101	9482.95	9482.95	9482.95	10101.1
	788.48	26114.7	21188.1	26231.2	21188.1	21188.1	21188.1	26231.2				788.48	8053.99	8053.99				788.48	16938.6	14347.7	16959.1	14347.2	14347.2	14347.2	16959.6				788.48	10155.2	9479.33	10135.1	9479.28	9479.28	9479.28	10135.2
	788.38	26289.5	21166.8	26439.5	21166.7	21166.7	21166.7	26439.6				788.38	8068.29	8068.29				788.38	17008.8	14332.5	17081	14331.9	14331.9	14331.9	17081.6				788.38	10194.5	9475.44	10169.9	9475.38	9475.38	9475.38	10170
	788.28	26504.3	21144.5	26646.4	21144.4	21144.4	21144.4	26646.4				788.28	8076.23	8076.23				788.28	17091.4	14316.9	17204.6	14316.1	14316.1	14316.1	17205.3				788.28	10226.6	9471.36	10205.4	9471.28	9471.28	9471.28	10205.5
	788.18	26703.7	21121.3	26851	21121.1	21121.1	21121.1	26851.1				788.18	8081.55	8081.55				788.18	17178.7	14300.7	17328.6	14299.7	14299.7	14299.7	17329.6				788.18	10261.8	9467.08	10241.7	9466.97	9466.97	9466.97	10241.8
	788.08	26961.6	21096.9	27052.4	21096.7	21096.7	21096.7	27052.6				788.08	8080.85	8080.85				788.08	17263.6	14284	17452.7	14282.7	14282.7	14282.7	17453.9				788.08	10289.3	9462.62	10278.6	9462.48	9462.48	9462.48	10278.7
	787.98	27160	21071.6	27247.9	21071.3	21071.3	21071.3	27248.2				787.98	8081.24	8081.24				787.98	17359.7	14266.7	17576.4	14265.1	14265.1	14265.1	17578				787.98	10315.4	9458.01	10315.9	9457.83	9457.83	9457.83	10316.1
	787.88	27336.8	21045.4	27437.7	21045.1	21045.1	21045.1	27438.1				787.88	8068.86	8068.86				787.88	17450.2	14248.8	17698.9	14246.9	14246.9	14246.9	17700.9				787.88	10337.6	9453.27	10353.4	9453.03	9453.03	9453.03	10353.7
	787.78	27556.5	21018.3	27620.7	21017.9	21017.9	21017.9	27621.2				787.78	8067.86	8067.86				787.78	17547.7	14230.4	17819.4	14228	14228	14228	17821.8				787.78	10366.1	9448.35	10391.1	9448.06	9448.06	9448.06	10391.4
	787.68	27694.3	20990.5	27796.4	20989.9	20989.9	20989.9	27797				787.68	8059.23	8059.23				787.68	17656.2	14211.4	17937.2	14208.3	14208.3	14208.3	17940.3				787.68	10393.5	9443.28	10428.8	9442.9	9442.9	9442.9	10429.1
	787.58	27855.5	20962	27961.2	20961.2	20961.2	20961.2	27962				787.58	8046.46	8046.46				787.58	17777.3	14191.7	18052	14187.9	14187.9	14187.9	18055.8				787.58	10431.7	9437.99	10466	9437.51	9437.51	9437.51	10466.5
	787.48	28011.5	20932.7	28114.4	20931.7	20931.7	20931.7	28115.4				787.48	8042.21	8042.21				787.48	17905.2	14171.4	18162.3	14166.6	14166.6	14166.6	18167.1				787.48	10472.4	9432.49	10502.8	9431.86	9431.86	9431.86	10503.4
	787.38	28188.9	20902.7	28256.2	20901.3	20901.3	20901.3	28257.7				787.38	8047.35	8047.35				787.38	18026.2	14150.4	18266.9	14144.4	14144.4	14144.4	18272.8				787.38	10509.9	9426.78	10538.9	9425.98	9425.98	9425.98	10539.7
	787.28	28322.3	20872.1	28386.2	20870.3	20870.3	20870.3	28388.1				787.28	8043.52	8043.52				787.28	18139.9	14129	18365.9	14121.6	14121.6	14121.6	18373.4				787.28	10546.4	9420.88	10573.9	9419.87	9419.87	9419.87	10574.9
	787.18	28426.7	20841.1	28501.6	20838.6	20838.6	20838.6	28504.1				787.18	8049.74	8049.74				787.18	18242.5	14107.1	18459.1	14097.9	14097.9	14097.9	18468.3				787.18	10578	9414.82	10607.8	9413.56	9413.56	9413.56	10609
	787.08	28500.8	20809.9	28599.3	20806.6	20806.6	20806.6	28602.6				787.08	8067.84	8067.84				787.08	18348.6	14084.9	18545.5	14073.6	14073.6	14073.6	18556.8				787.08	10603	9408.66	10640.3	9407.07	9407.07	9407.07	10641.9
	786.98	28629.4	20778.2	28681.7	20773.8	20773.8	20773.8	28686.1				786.98	8077.3	8077.3				786.98	18445.1	14062.5	18621.9	14048.5	14048.5	14048.5	18635.8				786.98	10626.5	9402.42	10671.4	9400.42	9400.42	9400.42	10673.4
	786.88	28653	20746.6	28749	20740.9	20740.9	20740.9	28754.7				786.88	8087.3	8087.3				786.88	18543.2	14039.9	18690.1	14022.8	14022.8	14022.8	18707.2				786.88	10654.9	9396.08	10700.6	9393.58	9393.58	9393.58	10703.1
	786.78	28651.7	20715.2	28800.5	20707.8	20707.8	20707.8	28808				786.78	8102.79	8102.79				786.78	18635.8	14017.3	18749.7	13996.4	13996.4	13996.4	18770.6				786.78	10681.9	9389.68	10727.4	9386.55	9386.55	9386.55	10730.5
	786.68	28719.6	20684	28828.2	20674.2	20674.2	20674.2	28838				786.68	8113.44	8113.44				786.68	18727.3	13994.7	18800.2	13969.2	13969.2	13969.2	18825.7				786.68	10712.5	9383.21	10752	9379.32	9379.32	9379.32	10755.9
	786.58	28723.1	20653.2	28838.9	20640.6	20640.6	20640.6	28851.5				786.58	8116.22	8116.22				786.58	18798.2	13972.5	18838.3	13941.6	13941.6	13941.6	18869.3				786.58	10738.1	9376.73	10774.3	9371.91	9371.91	9371.91	10779.1
	786.48	28659.7	20623.3	28832.5	20607	20607	20607	28848.8				786.48	8122.45	8122.45				786.48	18855.4	13950.9	18865.3	13913.4	13913.4	13913.4	18902.8				786.48	10761.3	9370.29	10794.1	9364.33	9364.33	9364.33	10800
	786.38	28664.4	20594.2	28808.7	20573.3	20573.3	20573.3	28829.7				786.38	8121.92	8121.92				786.38	18905.8	13930.1	18881.9	13884.8	13884.8	13884.8	18927.3				786.38	10774.7	9363.99	10810.2	9356.64	9356.64	9356.64	10817.6
	786.28	28652.4	20566.2	28762.5	20539.5	20539.5	20539.5	28789.2				786.28	8109.64	8109.64				786.28	18940.4	13910.6	18888.1	13855.8	13855.8	13855.8	18942.8				786.28	10780	9357.92	10823.6	9348.88	9348.88	9348.88	10832.6
	786.18	28539.4	20540.1	28696.8	20506	20506	20506	28730.9				786.18	8100.87	8100.87				786.18	18958	13892.5	18881.7	13826.6	13826.6	13826.6	18947.5				786.18	10786.6	9352.13	10834.1	9341.04	9341.04	9341.04	10845.2
	786.08	28465.1	20516	28614.3	20472.7	20472.7	20472.7	28657.7				786.08	8090.07	8090.07				786.08	18964.9	13876.2	18861.7	13797.2	13797.2	13797.2	18940.8				786.08	10803.8	9346.61	10841.5	9333.06	9333.06	9333.06	10855
	785.98	28342.4	20494.5	28515.4	20439.8	20439.8	20439.8	28570.1				785.98	8080.86	8080.86				785.98	18958.9	13862.1	18831	13767.6	13767.6	13767.6	18925.5				785.98	10815.3	9341.46	10844.8	9324.97	9324.97	9324.97	10861.3
	785.88	28143.1	20476.5	28398.5	20407.5	20407.5	20407.5	28467.5				785.88	8080.65	8080.65				785.88	18931.4	13850.7	18789.6	13738	13738	13738	18902.3				785.88	10832.6	9336.74	10844.4	9316.75	9316.75	9316.75	10864.4
	785.78	27979.2	20462.4	28262.1	20375.8	20375.8	20375.8	28348.7				785.78	8088.77	8088.77				785.78	18891.9	13842.5	18737.2	13708.5	13708.5	13708.5	18871.2				785.78	10850.6	9332.6	10840.8	9308.39	9308.39	9308.39	10865
	785.68	27821.9	20452.6	28111.5	20344.7	20344.7	20344.7	28219.4				785.68	8097.5	8097.5				785.68	18843.7	13837.9	18670.5	13679	13679	13679	18829.3				785.68	10851.6	9329.23	10833.8	9299.97	9299.97	9299.97	10863
	785.58	27630.4	20448.6	27947.5	20314.2	20314.2	20314.2	28081.9				785.58	8109.01	8109.01				785.58	18783.7	13837.5	18593.8	13649.8	13649.8	13649.8	18781.5				785.58	10830.4	9326.85	10823.1	9291.62	9291.62	9291.62	10858.3
	785.48	27424.4	20451	27770.7	20284.4	20284.4	20284.4	27937.2				785.48	8118.02	8118.02				785.48	18713.4	13842.2	18507.5	13620.8	13620.8	13620.8	18728.9				785.48	10809.2	9325.6	10808.5	9283.35	9283.35	9283.35	10850.7
	785.38	27266	20460.3	27576.9	20255.2	20255.2	20255.2	27782				785.38	8120.27	8120.27				785.38	18633.5	13852.7	18412.1	13592.1	13592.1	13592.1	18672.7				785.38	10778.8	9325.68	10790.7	9275.19	9275.19	9275.19	10841.2
	785.28	27076.1	20479.1	27373	20226.7	20226.7	20226.7	27625.4				785.28	8122.01	8122.01				785.28	18553.9	13869.4	18305	13563.6	13563.6	13563.6	18610.8				785.28	10747.8	9327.29	10770	9267.16	9267.16	9267.16	10830.2
	785.18	26918.7	20507.6	27159.6	20198.7	20198.7	20198.7	27468.5				785.18	8117.95	8117.95				785.18	18461.9	13893.3	18189.1	13535.6	13535.6	13535.6	18546.9				785.18	10727.6	9330.7	10746.3	9259.2	9259.2	9259.2	10817.8
	785.08	26837	20546.6	26937.2	20170.9	20170.9	20170.9	27312.9				785.08	8111.85	8111.85				785.08	18369.9	13925.1	18065.9	13507.9	13507.9	13507.9	18483.1				785.08	10719.4	9336.05	10718.5	9251.23	9251.23	9251.23	10803.3
	784.98	26798.2	20600.1	26704.7	20143.2	20143.2	20143.2	27161.6				784.98	8104.97	8104.97				784.98	18287.4	13965.7	17935.6	13480.5	13480.5	13480.5	18420.8				784.98	10716	9343.48	10687.9	9243.24	9243.24	9243.24	10788.2
	784.88	26772.2	20667.5	26464.8	20115.4	20115.4	20115.4	27017				784.88	8100.31	8100.31				784.88	18224	14015.8	17797.6	13453.3	13453.3	13453.3	18360.1				784.88	10721.8	9353.22	10654.7	9235.18	9235.18	9235.18	10772.7
	784.78	26748.6	20751.4	26219.7	20087.7	20087.7	20087.7	26883.3				784.78	8099.12	8099.12				784.78	18173.8	14076.4	17652.6	13426.3	13426.3	13426.3	18302.7				784.78	10728.3	9365.55	10618.8	9227.04	9227.04	9227.04	10757.4
	784.68	26738.6	20856.5	25969.9	20059.8	20059.8	20059.8	26766.5				784.68	8102.4	8102.4				784.68	18150.7	14148.3	17502.5	13399.2	13399.2	13399.2	18251.6				784.68	10731.4	9380.81	10580	9218.83	9218.83	9218.83	10742
	784.58	26726.3	20982.3	25716.2	20031.9	20031.9	20031.9	26666.5				784.58	8104.95	8104.95				784.58	18151.2	14233.1	17347.7	13372	13372	13372	18208.8				784.58	10735.7	9399.57	10538.8	9210.56	9210.56	9210.56	10727.8
	784.48	26735.4	21132.6	25459.6	20003.9	20003.9	20003.9	26588.4				784.48	8106.11	8106.11				784.48	18159	14332.2	17188.6	13344.5	13344.5	13344.5	18176.3				784.48	10740.1	9422.22	10495.7	9202.22	9202.22	9202.22	10715.7
	784.38	26841.3	21312.3	25201.6	19975.3	19975.3	19975.3	26538.7				784.38	8104.29	8104.29				784.38	18182	14446.1	17025.1	13316.8	13316.8	13316.8	18154.4				784.38	10740.5	9448.98	10450.9	9193.83	9193.83	9193.83	10706
	784.28	26990.2	21520.4	24942.7	19945.9	19945.9	19945.9	26517.3				784.28	8103.55	8103.55				784.28	18211.4	14575.9	16859.1	13288.8	13288.8	13288.8	18146.2				784.28	10743.9	9480.23	10404.3	9185.38	9185.38	9185.38	10699.1
	784.18	27167.1	21762.6	24683.5	19915.7	19915.7	19915.7	26530.4				784.18	8098.98	8098.98				784.18	18250.7	14722.7	16691	13260.3	13260.3	13260.3	18153.4				784.18	10760.8	9516.33	10356	9176.78	9176.78	9176.78	10695.6
	784.08	27401.8	22042.9	24425.5	19884.4	19884.4	19884.4	26584				784.08	8101.83	8101.83				784.08	18299.8	14887.7	16521.3	13231.5	13231.5	13231.5	18177.6				784.08	10774.1	9557.7	10306.7	9168.07	9168.07	9168.07	10696.4
	783.98	27702.7	22360	24168.8	19851.7	19851.7	19851.7	26677.1				783.98	8112.41	8112.41				783.98	18383	15071.9	16350.4	13201.9	13201.9	13201.9	18220.4				783.98	10792.5	9605.14	10256.4	9159.21	9159.21	9159.21	10702.4
	783.88	27877.5	22722.1	23914.4	19818.1	19818.1	19818.1	26818.5				783.88	8131.78	8131.78				783.88	18478.9	15276.3	16179.2	13171.7	13171.7	13171.7	18283.8				783.88	10808.9	9659.19	10205.4	9150.22	9150.22	9150.22	10714.3
	783.78	28139.1	23130.7	23662.5	19783.2	19783.2	19783.2	27009.9				783.78	8143.36	8143.36				783.78	18608.4	15501.6	16007.8	13140.6	13140.6	13140.6	18368.9				783.78	10828.6	9719.86	10153.6	9141.06	9141.06	9141.06	10732.4
	783.68	28445.6	23584	23414.7	19747	19747	19747	27251.7				783.68	8156.08	8156.08				783.68	18762.7	15749.5	15836.6	13108.3	13108.3	13108.3	18477.7				783.68	10847	9787.56	10101.6	9131.76	9131.76	9131.76	10757.4
	783.58	28714.2	24090.9	23171.4	19709.5	19709.5	19709.5	27552.9				783.58	8164.53	8164.53				783.58	18949.3	16021	15666	13074.9	13074.9	13074.9	18612.2				783.58	10881.4	9862.57	10049.3	9122.22	9122.22	9122.22	10789.6
	783.48	28986.1	24649	22932.2	19670.7	19670.7	19670.7	27910.6				783.48	8161.59	8161.59				783.48	19143.4	16315.4	15496.9	13040.1	13040.1	13040.1	18772.1				783.48	10912.7	9945.23	9996.9	9112.45	9112.45	9112.45	10829.7
	783.38	29397.4	25255	22696.8	19630	19630	19630	28321.9				783.38	8146.93	8146.93				783.38	19352	16632.6	15328.9	13003.9	13003.9	13003.9	18957.6				783.38	10966.3	10036.1	9944.57	9102.34	9102.34	9102.34	10878.3
	783.28	29787.8	25917.2	22466.5	19587.4	19587.4	19587.4	28796.2				783.28	8133.28	8133.28				783.28	19559.1	16972.8	15162.4	12966.4	12966.4	12966.4	19168.8				783.28	11034.3	10135.5	9892.37	9091.81	9091.81	9091.81	10936.1
	783.18	30167.1	26627.1	22242.5	19543.2	19543.2	19543.2	29326.4				783.18	8125.44	8125.44				783.18	19776.8	17335.4	14997.7	12927.3	12927.3	12927.3	19405.7				783.18	11101.6	10243	9840.37	9080.84	9080.84	9080.84	11002.5
	783.08	30604.4	27380.3	22023	19496.9	19496.9	19496.9	29906.4				783.08	8113.81	8113.81				783.08	19993.6	17719.7	14836.2	12886.9	12886.9	12886.9	19669.1				783.08	11175.9	10358.4	9788.6	9069.42	9069.42	9069.42	11077.6
	782.98	31078.3	28180.7	21807.9	19448.4	19448.4	19448.4	30540.2				782.98	8115.96	8115.96				782.98	20223.3	18124.6	14676.9	12844.8	12844.8	12844.8	19956.7				782.98	11265.4	10481.6	9737.23	9057.44	9057.44	9057.44	11161.4
	782.88	31492.9	29014.5	21597.6	19398	19398	19398	31214.1				782.88	8121.21	8121.21				782.88	20473.8	18548.2	14519.7	12801.1	12801.1	12801.1	20266.8				782.88	11357.9	10612.2	9686.47	9044.9	9044.9	9044.9	11253.8
	782.78	31949.2	29875.4	21394.8	19345.5	19345.5	19345.5	31924.7				782.78	8128.17	8128.17				782.78	20757.3	18989	14364.5	12755.5	12755.5	12755.5	20598				782.78	11448.4	10750.2	9636.16	9031.79	9031.79	9031.79	11354.6
	782.68	32457.2	30756.8	21196.3	19290.6	19290.6	19290.6	32662.5				782.68	8126.86	8126.86				782.68	21042.5	19444.3	14212.8	12708	12708	12708	20949.1				782.68	11549.2	10895.1	9586.3	9018.06	9018.06	9018.06	11463.4
	782.58	32961.5	31644.6	21002.2	19233.4	19233.4	19233.4	33413.4				782.58	8133.29	8133.29				782.58	21336.7	19909.9	14063.6	12658.6	12658.6	12658.6	21314.9				782.58	11643.6	11045.5	9537	9003.74	9003.74	9003.74	11578.7
	782.48	33507.1	32527	20812.2	19173.7	19173.7	19173.7	34165.6				782.48	8127.86	8127.86				782.48	21643.3	20381.9	13916.5	12607.1	12607.1	12607.1	21691.3				782.48	11739.4	11200.3	9488.74	8988.82	8988.82	8988.82	11700.3
	782.38	34087.2	33388.3	20627.9	19111.3	19111.3	19111.3	34904.9				782.38	8130.77	8130.77				782.38	21948.5	20856.2	13771.6	12553.6	12553.6	12553.6	22074.2				782.38	11829.1	11358.5	9441.14	8973.33	8973.33	8973.33	11826.3
	782.28	34626.5	34216.5	20448.3	19046.4	19046.4	19046.4	35618.5				782.28	8139.09	8139.09				782.28	22239.7	21328.3	13629.5	12498.1	12498.1	12498.1	22459.7				782.28	11925.5	11518.6	9394.16	8957.23	8957.23	8957.23	11955.5
	782.18	35121.2	34994	20272.6	18979.1	18979.1	18979.1	36287.4				782.18	8152.86	8152.86				782.18	22546.3	21792.9	13490.5	12440.5	12440.5	12440.5	22842.9				782.18	12028.3	11679	9347.78	8940.48	8940.48	8940.48	12086.3
	782.08	35636.1	35701.2	20100.4	18909.4	18909.4	18909.4	36892.2				782.08	8157.91	8157.91				782.08	22856.3	22244.7	13353.4	12380.8	12380.8	12380.8	23217.2				782.08	12132.5	11837.6	9302.37	8923.07	8923.07	8923.07	12216.9
	781.98	36056.1	36331.5	19932.9	18837.6	18837.6	18837.6	37426.8				781.98	8171.82	8171.82				781.98	23160.6	22677.8	13218.1	12319.1	12319.1	12319.1	23576.9				781.98	12234.4	11992.5	9257.73	8905.01	8905.01	8905.01	12345.3
	781.88	36490.7	36861.5	19770.5	18763.8	18763.8	18763.8	37868.2				781.88	8178.96	8178.96				781.88	23466.2	23085.4	13084.8	12255.2	12255.2	12255.2	23915				781.88	12339.1	12141.8	9213.65	8886.29	8886.29	8886.29	12469.1
	781.78	36939.9	37277.9	19611.2	18687.7	18687.7	18687.7	38201.4				781.78	8174.33	8174.33				781.78	23762.8	23460.3	12954.7	12189.3	12189.3	12189.3	24225.7				781.78	12433.7	12283.2	9170.19	8866.94	8866.94	8866.94	12586.5
	781.68	37369	37580.2	19455	18609.5	18609.5	18609.5	38425.6				781.68	8164.74	8164.74				781.68	24032.6	23798.2	12826.2	12121.4	12121.4	12121.4	24503				781.68	12515	12414.8	9127.59	8847.04	8847.04	8847.04	12695.4
	781.58	37726.9	37744.1	19302	18529.5	18529.5	18529.5	38516.6				781.58	8161.9	8161.9				781.58	24280.6	24093.4	12699.5	12051.7	12051.7	12051.7	24741.1				781.58	12603.6	12534.2	9085.88	8826.56	8826.56	8826.56	12793.5
	781.48	38135.3	37771.3	19153.6	18447.5	18447.5	18447.5	38477.4				781.48	8144.25	8144.25				781.48	24511.4	24340.8	12574.4	11980.3	11980.3	11980.3	24934.9				781.48	12690.8	12637.9	9044.74	8805.48	8805.48	8805.48	12877.1
	781.38	38440.7	37668.4	19008	18363.8	18363.8	18363.8	38312.6				781.38	8126.97	8126.97				781.38	24707.3	24535.9	12452.2	11907.4	11907.4	11907.4	25080.7				781.38	12770.8	12725.2	9004.16	8783.86	8783.86	8783.86	12945.5
	781.28	38582.2	37415.9	18865.7	18279.2	18279.2	18279.2	38002.4				781.28	8119.27	8119.27				781.28	24867.9	24674.8	12332	11833.2	11833.2	11833.2	25173.6				781.28	12846.3	12794.5	8964.17	8761.7	8761.7	8761.7	12996.9
	781.18	38666.4	37033.5	18726.7	18193.9	18193.9	18193.9	37566.3				781.18	8110.7	8110.7				781.18	25010.5	24754.1	12213.5	11757.7	11757.7	11757.7	25210				781.18	12927.1	12844.2	8925.09	8738.98	8738.98	8738.98	13030.3
	781.08	38548.5	36533.4	18592.8	18108.7	18108.7	18108.7	37017.5				781.08	8096.06	8096.06				781.08	25119.8	24771.7	12096.8	11681.1	11681.1	11681.1	25187.4				781.08	12990.5	12873.2	8886.52	8715.8	8715.8	8715.8	13043.9
	780.98	38143	35905.7	18464.2	18024.9	18024.9	18024.9	36345				780.98	8109.33	8109.33				780.98	25177	24723.7	11982.6	11603.8	11603.8	11603.8	25102.5				780.98	13036.7	12880.6	8848.54	8692.23	8692.23	8692.23	13036.9
	780.88	37514.3	35182.5	18341.1	17943.3	17943.3	17943.3	35580.3				780.88	8122.45	8122.45				780.88	25173.6	24609.2	11871	11526	11526	11526	24954.2				780.88	13063.1	12863.5	8811.21	8668.39	8668.39	8668.39	13006.3
	780.78	36695.7	34377.1	18224.3	17864.9	17864.9	17864.9	34736.5				780.78	8136.85	8136.85				780.78	25120.7	24432.3	11761.7	11448.1	11448.1	11448.1	24745.9				780.78	13070.6	12824.4	8774.85	8644.39	8644.39	8644.39	12954.8
	780.68	35554.3	33493.4	18115.3	17790.8	17790.8	17790.8	33817.8				780.68	8157.2	8157.2				780.68	24994.8	24195.2	11654.9	11370.5	11370.5	11370.5	24479.6				780.68	13040.3	12763.7	8739.44	8620.41	8620.41	8620.41	12882.8
	780.58	34300.4	32560.7	18014.7	17721.7	17721.7	17721.7	32853.7				780.58	8186.61	8186.61				780.58	24802.1	23900.6	11551	11293.5	11293.5	11293.5	24158.1				780.58	12971	12682.4	8705.06	8596.69	8596.69	8596.69	12790.8
	780.48	32893.5	31592.2	17922.2	17658.3	17658.3	17658.3	31856.1				780.48	8190.71	8190.71				780.48	24522.4	23552.6	11451	11217.7	11217.7	11217.7	23786				780.48	12867.8	12581.6	8671.86	8573.39	8573.39	8573.39	12680.1
	780.38	31373.1	30600.9	17838.1	17600.9	17600.9	17600.9	30838.1				780.38	8198.05	8198.05				780.38	24171.3	23155.7	11354.4	11143.5	11143.5	11143.5	23366.7				780.38	12748.3	12462.6	8640.01	8550.62	8550.62	8550.62	12552
	780.28	29824.7	29605.2	17762.5	17549.7	17549.7	17549.7	29817.9				780.28	8201.34	8201.34				780.28	23731.1	22715.2	11261.7	11071.4	11071.4	11071.4	22905.5				780.28	12599.3	12325.3	8609.67	8528.54	8528.54	8528.54	12406.5
	780.18	28332.2	28617.1	17695.7	17504.6	17504.6	17504.6	28808.2				780.18	8201.06	8201.06				780.18	23192.4	22237	11173.2	11001.9	11001.9	11001.9	22408.3				780.18	12428.1	12173.8	8580.75	8507.28	8507.28	8507.28	12247.3
	780.08	26897.7	27649.8	17636.6	17465.3	17465.3	17465.3	27821.1				780.08	8195.5	8195.5				780.08	22549.9	21726.1	11090.1	10935.8	10935.8	10935.8	21880.4				780.08	12251.7	12010.2	8553.25	8486.86	8486.86	8486.86	12076.6
	779.98	25573.4	26710.8	17584.5	17431.4	17431.4	17431.4	26864				779.98	8195.52	8195.52				779.98	21850.3	21189.2	11012	10873.2	10873.2	10873.2	21328				779.98	12063.7	11836.6	8527.23	8467.35	8467.35	8467.35	11896.5
	779.88	24486.3	25810.3	17538.5	17401.8	17401.8	17401.8	25947				779.88	8191.53	8191.53				779.88	21106	20634.3	10939.2	10814.6	10814.6	10814.6	20758.8				779.88	11843.8	11655.3	8503	8448.94	8448.94	8448.94	11709.4
	779.78	23492.2	24955.8	17498.4	17376.4	17376.4	17376.4	25077.8				779.78	8193.77	8193.77				779.78	20335.7	20067.3	10871.6	10760	10760	10760	20178.9				779.78	11611.4	11468.5	8480.4	8431.69	8431.69	8431.69	11517.2
	779.68	22675	24147.3	17463	17354.2	17354.2	17354.2	24256.1				779.68	8205.4	8205.4				779.68	19555	19494.1	10809.5	10709.6	10709.6	10709.6	19594				779.68	11379.4	11278	8459.41	8415.61	8415.61	8415.61	11321.8
	779.58	21919.8	23394.1	17431.9	17335.1	17335.1	17335.1	23490.9				779.58	8207.14	8207.14				779.58	18781.2	18920.1	10752.8	10663.4	10663.4	10663.4	19009.5				779.58	11131.6	11086.6	8440.08	8400.8	8400.8	8400.8	11125.8
	779.48	21339.5	22695.8	17404.2	17318.3	17318.3	17318.3	22781.7				779.48	8207.62	8207.62				779.48	18021.9	18350.2	10701	10621.2	10621.2	10621.2	18430				779.48	10880.9	10896	8422.53	8387.27	8387.27	8387.27	10931.3
	779.38	20816.3	22049.4	17379.9	17303.7	17303.7	17303.7	22125.6				779.38	8203.1	8203.1				779.38	17280.8	17789	10654.2	10583.1	10583.1	10583.1	17860.1				779.38	10644.8	10708.1	8406.57	8374.96	8374.96	8374.96	10739.7
	779.28	20422.2	21461.9	17358.3	17290.6	17290.6	17290.6	21529.5				779.28	8178.66	8178.66				779.28	16567.2	17240.5	10612	10548.8	10548.8	10548.8	17303.7				779.28	10422.9	10524.1	8392.06	8363.79	8363.79	8363.79	10552.4
	779.18	20066.6	20927.3	17338.9	17279	17279	17279	20987.2				779.18	8142.1	8142.1				779.18	15925.1	16708.6	10574.3	10518	10518	10518	16764.9				779.18	10199.4	10345.5	8379	8353.78	8353.78	8353.78	10370.8
	779.08	19836.1	20441.1	17321.2	17268.3	17268.3	17268.3	20493.9				779.08	8126.17	8126.17				779.08	15358.7	16196.5	10540.3	10490.2	10490.2	10490.2	16246.6				779.08	9996.44	10174	8367.31	8344.83	8344.83	8344.83	10196.4
	778.98	19605	20009.3	17305.1	17258.5	17258.5	17258.5	20055.9				778.98	8117.36	8117.36				778.98	14853.9	15705.7	10509.6	10465.2	10465.2	10465.2	15750.1				778.98	9814.46	10009.9	8356.87	8336.81	8336.81	8336.81	10030
	778.88	19408.8	19622	17290.7	17249.5	17249.5	17249.5	19663.2				778.88	8115.52	8115.52				778.88	14413.2	15237.9	10481.8	10442.6	10442.6	10442.6	15277.1				778.88	9645.28	9853.9	8347.53	8329.67	8329.67	8329.67	9871.75
	778.78	19213.2	19275.9	17277.6	17241.3	17241.3	17241.3	19312.1				778.78	8129.31	8129.31				778.78	14038.6	14794.3	10456.7	10422	10422	10422	14829				778.78	9488.24	9706.44	8339.2	8323.36	8323.36	8323.36	9722.29
	778.68	19096	18974.7	17265.4	17233.6	17233.6	17233.6	19006.6				778.68	8145.89	8145.89				778.68	13696.9	14375.8	10433.9	10403.2	10403.2	10403.2	14406.5				778.68	9354.15	9567.8	8331.77	8317.73	8317.73	8317.73	9581.84
	778.58	18951.4	18708	17254.3	17226.4	17226.4	17226.4	18735.9				778.58	8144.28	8144.28				778.58	13382.1	13982.9	10413.3	10386.2	10386.2	10386.2	14010				778.58	9233.79	9438.14	8325.2	8312.74	8312.74	8312.74	9450.6
	778.48	18883.7	18473.5	17243.9	17219.4	17219.4	17219.4	18498				778.48	8135.53	8135.53				778.48	13103.6	13615.8	10394.4	10370.6	10370.6	10370.6	13639.6				778.48	9125.6	9318.26	8319.34	8308.31	8308.31	8308.31	9329.29
	778.38	18778.6	18272.3	17234.4	17212.9	17212.9	17212.9	18293.8				778.38	8125.67	8125.67				778.38	12863.6	13274.4	10377.3	10356.3	10356.3	10356.3	13295.3				778.38	9036.13	9207.56	8314.09	8304.34	8304.34	8304.34	9217.31
	778.28	18742.6	18096.2	17225.3	17206.5	17206.5	17206.5	18115				778.28	8119.64	8119.64				778.28	12651.3	12959.1	10361.6	10343.2	10343.2	10343.2	12977.6				778.28	8962.57	9105.54	8309.34	8300.75	8300.75	8300.75	9114.13
	778.18	18658.6	17944.1	17216.8	17200.4	17200.4	17200.4	17960.5				778.18	8111.86	8111.86				778.18	12470	12669.5	10347.2	10331	10331	10331	12685.7				778.18	8905.28	9011.9	8305.03	8297.45	8297.45	8297.45	9019.48
	778.08	18608.6	17814.9	17208.8	17194.5	17194.5	17194.5	17829.1				778.08	8114.98	8114.98				778.08	12334.5	12403.3	10333.7	10319.5	10319.5	10319.5	12417.4				778.08	8861.16	8926.28	8301.05	8294.37	8294.37	8294.37	8932.96
	777.98	18573.1	17703	17201.2	17188.8	17188.8	17188.8	17715.5				777.98	8127.66	8127.66				777.98	12229.5	12159.4	10320.9	10308.6	10308.6	10308.6	12171.8				777.98	8834.16	8848.25	8297.3	8291.43	8291.43	8291.43	8854.12
	777.88	18560.2	17607.7	17193.9	17183	17183	17183	17618.5				777.88	8142.72	8142.72				777.88	12140.3	11936.8	10308.9	10298.1	10298.1	10298.1	11947.6				777.88	8812.91	8777.94	8293.73	8288.59	8288.59	8288.59	8783.09
	777.78	18501.1	17527.3	17186.9	17177.5	17177.5	17177.5	17536.7				777.78	8153.58	8153.58				777.78	12073.9	11734.2	10297.4	10287.9	10287.9	10287.9	11743.7				777.78	8795.93	8714.62	8290.33	8285.82	8285.82	8285.82	8719.13
	777.68	18442	17458.5	17180.4	17172.2	17172.2	17172.2	17466.6				777.68	8168.12	8168.12				777.68	12021	11550.5	10286.2	10278	10278	10278	11558.7				777.68	8785.3	8657.51	8287.05	8283.1	8283.1	8283.1	8661.46
	777.58	18423.3	17400.6	17174.1	17167	17167	17167	17407.7				777.58	8172.95	8172.95				777.58	11965.2	11384.3	10275.5	10268.3	10268.3	10268.3	11391.5				777.58	8778.58	8606.16	8283.85	8280.39	8280.39	8280.39	8609.62
	777.48	18347.4	17352.1	17168.2	17162	17162	17162	17358.2				777.48	8167.94	8167.94				777.48	11909.1	11234.6	10265.1	10258.9	10258.9	10258.9	11240.8				777.48	8760.7	8560.19	8280.79	8277.77	8277.77	8277.77	8563.21
	777.38	18263.5	17311	17162.7	17157.4	17157.4	17157.4	17316.3				777.38	8163.24	8163.24				777.38	11859.9	11100.6	10255.1	10249.7	10249.7	10249.7	11106.1				777.38	8738.32	8519.22	8277.89	8275.26	8275.26	8275.26	8521.85
	777.28	18193.9	17276.9	17157.7	17153.1	17153.1	17153.1	17281.5				777.28	8154.94	8154.94				777.28	11801.2	10981.2	10245.5	10240.8	10240.8	10240.8	10985.9				777.28	8710.65	8483.12	8275.18	8272.89	8272.89	8272.89	8485.41
	777.18	18124.4	17248.5	17153	17149	17149	17149	17252.5				777.18	8153.71	8153.71				777.18	11748.9	10874.5	10236.3	10232.2	10232.2	10232.2	10878.5				777.18	8671.33	8451.44	8272.71	8270.72	8270.72	8270.72	8453.44
	777.08	18051	17224.6	17148.7	17145.3	17145.3	17145.3	17228				777.08	8157.98	8157.98				777.08	11698.1	10779.3	10227.3	10223.8	10223.8	10223.8	10782.8				777.08	8631.76	8423.57	8270.48	8268.75	8268.75	8268.75	8425.31
	776.98	17980	17205.1	17144.7	17141.8	17141.8	17141.8	17208				776.98	8171.94	8171.94				776.98	11657.6	10694.6	10218.6	10215.6	10215.6	10215.6	10697.6				776.98	8600.07	8399.11	8268.44	8266.94	8266.94	8266.94	8400.61
	776.88	17936.1	17188.6	17140.9	17138.4	17138.4	17138.4	17191.1				776.88	8179.9	8179.9				776.88	11627.7	10619.2	10210.1	10207.5	10207.5	10207.5	10621.9				776.88	8574.01	8377.69	8266.57	8265.26	8265.26	8265.26	8378.99
	776.78	17936	17174.6	17137.2	17135.1	17135.1	17135.1	17176.8				776.78	8189.87	8189.87				776.78	11615.3	10552.3	10201.7	10199.4	10199.4	10199.4	10554.5				776.78	8557.89	8358.95	8264.8	8263.67	8263.67	8263.67	8360.08
	776.68	17909.2	17163	17133.7	17131.9	17131.9	17131.9	17164.9				776.68	8187.32	8187.32				776.68	11596.9	10492.9	10193.3	10191.4	10191.4	10191.4	10494.8				776.68	8550.35	8342.67	8263.08	8262.11	8262.11	8262.11	8343.65
	776.58	17893	17153.1	17130.3	17128.7	17128.7	17128.7	17154.7				776.58	8190.82	8190.82				776.58	11590.2	10440.2	10185.1	10183.4	10183.4	10183.4	10441.8				776.58	8539.23	8328.59	8261.43	8260.59	8260.59	8260.59	8329.43
	776.48	17880.9	17144.5	17126.9	17125.5	17125.5	17125.5	17145.9				776.48	8187.7	8187.7				776.48	11569.8	10393.7	10176.9	10175.4	10175.4	10175.4	10395.1				776.48	8532.17	8316.3	8259.84	8259.11	8259.11	8259.11	8317.03
	776.38	17888	17137.2	17123.5	17122.3	17122.3	17122.3	17138.3				776.38	8194.15	8194.15				776.38	11531.6	10352.8	10168.9	10167.7	10167.7	10167.7	10354.1				776.38	8528.42	8305.57	8258.27	8257.64	8257.64	8257.64	8306.2
	776.28	17837.9	17130.8	17120.3	17119.4	17119.4	17119.4	17131.8				776.28	8201.27	8201.27				776.28	11491.3	10316.7	10161.1	10160.1	10160.1	10160.1	10317.8				776.28	8527.08	8296.19	8256.71	8256.17	8256.17	8256.17	8296.73
	776.18	17814.9	17125.2	17117.3	17116.4	17116.4	17116.4	17126.1				776.18	8206.37	8206.37				776.18	11463	10284.7	10153.5	10152.6	10152.6	10152.6	10285.6				776.18	8523.85	8288.01	8255.17	8254.71	8254.71	8254.71	8288.46
	776.08	17770.9	17120.5	17114.4	17113.7	17113.7	17113.7	17121.2				776.08	8205.84	8205.84				776.08	11426	10256.4	10146.1	10145.3	10145.3	10145.3	10257.1				776.08	8531.45	8280.83	8253.6	8253.21	8253.21	8253.21	8281.23
	775.98	17711.6	17116.4	17111.8	17111.2	17111.2	17111.2	17117				775.98	8198.34	8198.34				775.98	11396.9	10231.2	10138.8	10138.2	10138.2	10138.2	10231.9				775.98	8528.25	8274.61	8252.04	8251.71	8251.71	8251.71	8274.95
	775.88	17636.3	17112.9	17109.5	17109	17109	17109	17113.4				775.88	8178.66	8178.66				775.88	11375.2	10208.9	10131.6	10131.1	10131.1	10131.1	10209.4				775.88	8520.56	8269.16	8250.53	8250.24	8250.24	8250.24	8269.44
	775.78	17622.8	17109.8	17107.3	17106.9	17106.9	17106.9	17110.3				775.78	8155.8	8155.8				775.78	11350.2	10188.9	10124.6	10124.1	10124.1	10124.1	10189.4				775.78	8512.4	8264.38	8249.06	8248.81	8248.81	8248.81	8264.62
	775.68	17597.7	17107.1	17105.2	17104.8	17104.8	17104.8	17107.4				775.68	8145.8	8145.8				775.68	11312.3	10171.1	10117.7	10117.3	10117.3	10117.3	10171.5				775.68	8511.36	8260.14	8247.59	8247.38	8247.38	8247.38	8260.35
	775.58	17600.9	17104.4	17103	17102.7	17102.7	17102.7	17104.7				775.58	8139.15	8139.15				775.58	11271.6	10155.3	10111	10110.7	10110.7	10110.7	10155.6				775.58	8499.89	8256.42	8246.18	8246	8246	8246	8256.6
	775.48	17613.7	17101.9	17100.8	17100.6	17100.6	17100.6	17102.1				775.48	8151.93	8151.93				775.48	11236.5	10141.1	10104.5	10104.2	10104.2	10104.2	10141.4				775.48	8495.24	8253.13	8244.79	8244.64	8244.64	8244.64	8253.28
	775.38	17605	17099.4	17098.7	17098.5	17098.5	17098.5	17099.6				775.38	8172.91	8172.91				775.38	11200.1	10128.4	10098.2	10097.9	10097.9	10097.9	10128.6				775.38	8494.47	8250.19	8243.41	8243.28	8243.28	8243.28	8250.32
	775.28	17547.6	17097.3	17096.8	17096.6	17096.6	17096.6	17097.5				775.28	8199.73	8199.73				775.28	11161.5	10116.9	10092	10091.8	10091.8	10091.8	10117.1				775.28	8489.31	8247.55	8242.05	8241.94	8241.94	8241.94	8247.65
	775.18	17539.7	17095.3	17094.9	17094.7	17094.7	17094.7	17095.4				775.18	8225.7	8225.7				775.18	11142.1	10106.4	10086	10085.8	10085.8	10085.8	10106.5				775.18	8473.46	8245.21	8240.77	8240.67	8240.67	8240.67	8245.3
	775.08	17541.7	17093.3	17093	17092.9	17092.9	17092.9	17093.4				775.08	8247.19	8247.19				775.08	11139	10096.6	10079.9	10079.8	10079.8	10079.8	10096.7				775.08	8465.91	8243.09	8239.52	8239.45	8239.45	8239.45	8243.17
	774.98	17497.3	17091.5	17091.3	17091.2	17091.2	17091.2	17091.6				774.98	8246.82	8246.82				774.98	11133.8	10087.4	10073.9	10073.7	10073.7	10073.7	10087.6				774.98	8464.12	8241.15	8238.29	8238.22	8238.22	8238.22	8241.21
	774.88	17437	17089.9	17089.8	17089.7	17089.7	17089.7	17090				774.88	8245.21	8245.21				774.88	11139	10078.8	10067.7	10067.6	10067.6	10067.6	10078.9				774.88	8460.65	8239.35	8237.06	8237.01	8237.01	8237.01	8239.4
	774.78	17441.5	17088.4	17088.3	17088.3	17088.3	17088.3	17088.5				774.78	8243.72	8243.72				774.78	11142.9	10070.5	10061.6	10061.5	10061.5	10061.5	10070.6				774.78	8457.48	8237.68	8235.85	8235.81	8235.81	8235.81	8237.72
	774.68	17396.6	17087.1	17087	17087	17087	17087	17087.1				774.68	8233.63	8233.63				774.68	11126.9	10062.7	10055.5	10055.4	10055.4	10055.4	10062.7				774.68	8463.63	8236.05	8234.6	8234.56	8234.56	8234.56	8236.09
	774.58	17361.9	17085.9	17085.9	17085.8	17085.8	17085.8	17085.9				774.58	8224.44	8224.44				774.58	11099.6	10055.3	10049.5	10049.4	10049.4	10049.4	10055.3				774.58	8464.08	8234.49	8233.34	8233.31	8233.31	8233.31	8234.53
	774.48	17361.7	17084.7	17084.7	17084.7	17084.7	17084.7	17084.8				774.48	8225.65	8225.65				774.48	11070.4	10048.3	10043.6	10043.5	10043.5	10043.5	10048.3				774.48	8455.99	8233.03	8232.12	8232.1	8232.1	8232.1	8233.06
	774.38	17382.4	17083.5	17083.5	17083.4	17083.4	17083.4	17083.5				774.38	8225.62	8225.62				774.38	11032.5	10041.7	10037.9	10037.9	10037.9	10037.9	10041.7				774.38	8451.2	8231.64	8230.92	8230.9	8230.9	8230.9	8231.66
	774.28	17331.6	17082.4	17082.4	17082.4	17082.4	17082.4	17082.4				774.28	8219.23	8219.23				774.28	10993.2	10035.4	10032.4	10032.4	10032.4	10032.4	10035.5				774.28	8446.58	8230.3	8229.74	8229.73	8229.73	8229.73	8230.32
	774.18	17283.4	17081.6	17081.6	17081.5	17081.5	17081.5	17081.6				774.18	8216.33	8216.33				774.18	10958.8	10029.5	10027.1	10027.1	10027.1	10027.1	10029.6				774.18	8434.15	8229.06	8228.63	8228.61	8228.61	8228.61	8229.08
	774.08	17188.9	17081.1	17081.1	17081.1	17081.1	17081.1	17081.1				774.08	8206.03	8206.03				774.08	10918.9	10023.9	10022	10022	10022	10022	10023.9				774.08	8422	8227.91	8227.57	8227.56	8227.56	8227.56	8227.92
	773.98	17124.6	17080.9	17080.9	17080.9	17080.9	17080.9	17080.9				773.98	8196.97	8196.97				773.98	10883.2	10018.6	10017.1	10017.1	10017.1	10017.1	10018.6				773.98	8410.45	8226.83	8226.57	8226.56	8226.56	8226.56	8226.85
	773.88	17084.1	17080.9	17080.9	17080.9	17080.9	17080.9	17080.9				773.88	8193.42	8193.42				773.88	10849.3	10013.5	10012.3	10012.3	10012.3	10012.3	10013.5				773.88	8394.53	8225.86	8225.65	8225.64	8225.64	8225.64	8225.87
	773.78	17034	17034	17034	17034	17034	17034	17034				773.78	8189.52	8189.52				773.78	10828.6	10008.6	10007.6	10007.6	10007.6	10007.6	10008.6				773.78	8377.24	8224.98	8224.82	8224.82	8224.82	8224.82	8224.99
	773.68	17022.5	17022.5	17022.5	17022.5	17022.5	17022.5	17022.5				773.68	8187.65	8187.65				773.68	10809.5	10003.8	10003	10003	10003	10003	10003.8				773.68	8359.88	8224.21	8224.09	8224.08	8224.08	8224.08	8224.21
	773.58	16997	16997	16997	16997	16997	16997	16997				773.58	8201.9	8201.9				773.58	10796.2	9999.05	9998.47	9998.47	9998.47	9998.47	9999.06				773.58	8341.25	8223.54	8223.45	8223.44	8223.44	8223.44	8223.54
	773.48	16956	16956	16956	16956	16956	16956	16956				773.48	8212.59	8212.59				773.48	10772.4	9994.49	9994.04	9994.03	9994.03	9994.03	9994.5				773.48	8327.67	8222.95	8222.88	8222.87	8222.87	8222.87	8222.95
	773.38	16888.2	16888.2	16888.2	16888.2	16888.2	16888.2	16888.2				773.38	8215.12	8215.12				773.38	10746.1	9990.08	9989.73	9989.72	9989.72	9989.72	9990.09				773.38	8310.26	8222.45	8222.4	8222.39	8222.39	8222.39	8222.46
	773.28	16846.2	16846.2	16846.2	16846.2	16846.2	16846.2	16846.2				773.28	8218.5	8218.5				773.28	10708	9985.89	9985.61	9985.61	9985.61	9985.61	9985.89				773.28	8296.84	8222.03	8221.99	8221.99	8221.99	8221.99	8222.04
	773.18	16835.7	16835.7	16835.7	16835.7	16835.7	16835.7	16835.7				773.18	8216.76	8216.76				773.18	10668.2	9981.91	9981.7	9981.7	9981.7	9981.7	9981.92				773.18	8295.79	8221.62	8221.59	8221.59	8221.59	8221.59	8221.62
	773.08	16818.2	16818.2	16818.2	16818.2	16818.2	16818.2	16818.2				773.08	8199.11	8199.11				773.08	10620.1	9978.2	9978.04	9978.04	9978.04	9978.04	9978.21				773.08	8303.62	8221.16	8221.14	8221.14	8221.14	8221.14	8221.17
	772.98	16767.7	16767.7	16767.7	16767.7	16767.7	16767.7	16767.7				772.98	8186.43	8186.43				772.98	10575.9	9974.74	9974.61	9974.61	9974.61	9974.61	9974.74				772.98	8305.75	8220.7	8220.68	8220.68	8220.68	8220.68	8220.7
	772.88	16708.9	16708.9	16708.9	16708.9	16708.9	16708.9	16708.9				772.88	8176.95	8176.95				772.88	10531.5	9971.52	9971.42	9971.42	9971.42	9971.42	9971.52				772.88	8315.76	8220.17	8220.16	8220.16	8220.16	8220.16	8220.17
	772.78	16674.7	16674.7	16674.7	16674.7	16674.7	16674.7	16674.7				772.78	8175.94	8175.94				772.78	10490.7	9968.52	9968.45	9968.44	9968.44	9968.44	9968.52				772.78	8315.21	8219.65	8219.64	8219.64	8219.64	8219.64	8219.65
	772.68	16605.6	16605.6	16605.6	16605.6	16605.6	16605.6	16605.6				772.68	8177.69	8177.69				772.68	10451.4	9965.74	9965.68	9965.68	9965.68	9965.68	9965.74				772.68	8303.71	8219.19	8219.18	8219.18	8219.18	8219.18	8219.19
	772.58	16553.7	16553.7	16553.7	16553.7	16553.7	16553.7	16553.7				772.58	8192.22	8192.22				772.58	10431.5	9963.05	9963.01	9963.01	9963.01	9963.01	9963.05				772.58	8282.52	8218.84	8218.84	8218.84	8218.84	8218.84	8218.84
	772.48	16532.6	16532.6	16532.6	16532.6	16532.6	16532.6	16532.6				772.48	8202.41	8202.41				772.48	10420.6	9960.42	9960.39	9960.39	9960.39	9960.39	9960.42				772.48	8264.03	8218.59	8218.59	8218.59	8218.59	8218.59	8218.6
	772.38	16566.6	16566.6	16566.6	16566.6	16566.6	16566.6	16566.6				772.38	8212.65	8212.65				772.38	10415	9957.81	9957.78	9957.78	9957.78	9957.78	9957.81				772.38	8241.21	8218.47	8218.47	8218.47	8218.47	8218.47	8218.47
	772.28	16522.2	16522.2	16522.2	16522.2	16522.2	16522.2	16522.2				772.28	8217.86	8217.86				772.28	10402.7	9955.25	9955.23	9955.23	9955.23	9955.23	9955.25				772.28	8233.45	8218.39	8218.39	8218.39	8218.39	8218.39	8218.39
	772.18	16448.4	16448.4	16448.4	16448.4	16448.4	16448.4	16448.4				772.18	8226.87	8226.87				772.18	10390.9	9952.75	9952.74	9952.74	9952.74	9952.74	9952.75				772.18	8230.54	8218.32	8218.32	8218.32	8218.32	8218.32	8218.32
	772.08	16387.9	16387.9	16387.9	16387.9	16387.9	16387.9	16387.9				772.08	8235.88	8235.88				772.08	10364.1	9950.39	9950.38	9950.38	9950.38	9950.38	9950.39				772.08	8228.27	8218.27	8218.26	8218.26	8218.26	8218.26	8218.27
	771.98	16294.7	16294.7	16294.7	16294.7	16294.7	16294.7	16294.7				771.98	8243.81	8243.81				771.98	10327.1	9948.23	9948.22	9948.22	9948.22	9948.22	9948.23				771.98	8221.31	8218.25	8218.25	8218.25	8218.25	8218.25	8218.25
	771.88	16186	16186	16186	16186	16186	16186	16186				771.88	8248.44	8248.44				771.88	10282.2	9946.31	9946.31	9946.31	9946.31	9946.31	9946.31				771.88	8220.49	8218.24	8218.24	8218.24	8218.24	8218.24	8218.24
	771.78	16132.9	16132.9	16132.9	16132.9	16132.9	16132.9	16132.9				771.78	8246.94	8246.94				771.78	10247.8	9944.58	9944.58	9944.58	9944.58	9944.58	9944.58				771.78	8212.9	8212.9	8212.9	8212.9	8212.9	8212.9	8212.9
	771.68	16140.9	16140.9	16140.9	16140.9	16140.9	16140.9	16140.9				771.68	8240.43	8240.43				771.68	10212.8	9943.05	9943.04	9943.04	9943.04	9943.04	9943.05				771.68	8198.95	8198.95	8198.95	8198.95	8198.95	8198.95	8198.95
	771.58	16079.5	16079.5	16079.5	16079.5	16079.5	16079.5	16079.5				771.58	8223.02	8223.02				771.58	10176.4	9941.71	9941.71	9941.71	9941.71	9941.71	9941.71				771.58	8190.31	8190.31	8190.31	8190.31	8190.31	8190.31	8190.31
	771.48	16043.6	16043.6	16043.6	16043.6	16043.6	16043.6	16043.6				771.48	8212.42	8212.42				771.48	10133	9940.61	9940.61	9940.61	9940.61	9940.61	9940.61				771.48	8191.93	8191.93	8191.93	8191.93	8191.93	8191.93	8191.93
	771.38	15981.1	15981.1	15981.1	15981.1	15981.1	15981.1	15981.1				771.38	8209.16	8209.16				771.38	10089.4	9939.76	9939.76	9939.76	9939.76	9939.76	9939.76				771.38	8188.26	8188.26	8188.26	8188.26	8188.26	8188.26	8188.26
	771.28	15895.3	15895.3	15895.3	15895.3	15895.3	15895.3	15895.3				771.28	8218.9	8218.9				771.28	10032	9939.23	9939.23	9939.23	9939.23	9939.23	9939.23				771.28	8185.52	8185.52	8185.52	8185.52	8185.52	8185.52	8185.52
	771.18	15781.4	15781.4	15781.4	15781.4	15781.4	15781.4	15781.4				771.18	8230.09	8230.09				771.18	9980.39	9938.99	9938.99	9938.99	9938.99	9938.99	9938.99				771.18	8188.35	8188.35	8188.35	8188.35	8188.35	8188.35	8188.35
	771.08	15722.9	15722.9	15722.9	15722.9	15722.9	15722.9	15722.9				771.08	8246.74	8246.74				771.08	9938.99	9938.99	9938.99	9938.99	9938.99	9938.99	9938.99				771.08	8189.83	8189.83	8189.83	8189.83	8189.83	8189.83	8189.83

## Sheet: Fig.2d
	Co(NO3)2 6H2O						2-meIM									ZIF-67								ZIF-67-in-TpPa-1
	BE_n.dat	CPS_n.dat	Background_n.dat				BE_8-n.dat	CPS_8-n.dat	1_1_8-n.dat	1_2_8-n.dat	Background_8-n.dat	Envelope_8-n.dat				BE_n.dat	CPS_n.dat	1_1_n.dat	Background_n.dat	Envelope_n.dat				BE_n.dat	CPS_n.dat	1_1_n.dat	1_2_n.dat	Background_n.dat	Envelope_n.dat
Fig.2d	410.08	6760.02	6760.02				410.08	8029.12	8029.12	8029.12	8029.12	8029.12				410.08	6348.22	6348.22	6348.22	6348.22				410.08	5368.5	5368.5	5368.5	5368.5	5368.5
	409.98	6789.69	6789.69				409.98	8039.95	8039.95	8039.95	8039.95	8039.95				409.98	6377.78	6377.78	6377.78	6377.78				409.98	5361.88	5361.88	5361.88	5361.88	5361.88
	409.88	6880.27	6880.27				409.88	8048.77	8048.77	8048.77	8048.77	8048.77				409.88	6344.27	6344.27	6344.27	6344.27				409.88	5348.2	5348.2	5348.2	5348.2	5348.2
	409.78	6946.75	6946.75				409.78	8084.47	8084.47	8084.47	8084.47	8084.47				409.78	6335.83	6335.83	6335.83	6335.83				409.78	5350.11	5350.11	5350.11	5350.11	5350.11
	409.68	6963.41	6963.41				409.68	8036.08	8036.08	8036.08	8036.08	8036.08				409.68	6373.89	6373.89	6373.89	6373.89				409.68	5369.7	5369.7	5369.7	5369.7	5369.7
	409.58	6998.02	6998.02				409.58	8017.14	8017.14	8017.14	8017.14	8017.14				409.58	6356.8	6356.8	6356.8	6356.8				409.58	5367.64	5367.64	5367.64	5367.64	5367.64
	409.48	7063.05	7063.05				409.48	8001.06	8001.06	8001.06	8001.06	8001.06				409.48	6289.93	6289.93	6289.93	6289.93				409.48	5350.06	5350.06	5350.06	5350.06	5350.06
	409.38	7134.97	7134.97				409.38	8031.57	8031.57	8031.57	8031.57	8031.57				409.38	6308.09	6308.09	6308.09	6308.09				409.38	5349.28	5349.28	5349.28	5349.28	5349.28
	409.28	7239.6	7239.6				409.28	7998.45	7998.45	7998.45	7998.45	7998.45				409.28	6294.56	6294.56	6294.56	6294.56				409.28	5338.13	5338.13	5338.13	5338.13	5338.13
	409.18	7351.17	7351.17				409.18	8023.38	8023.38	8023.38	8023.38	8023.38				409.18	6303	6303	6303	6303				409.18	5312.49	5312.49	5312.49	5312.49	5312.49
	409.08	7462.12	7462.12				409.08	8035.39	8035.39	8035.39	8035.39	8035.39				409.08	6345.82	6345.82	6345.82	6345.82				409.08	5316.54	5316.54	5316.54	5316.54	5316.54
	408.98	7597.14	7597.14				408.98	8044.99	8044.99	8044.99	8044.99	8044.99				408.98	6383.34	6383.34	6383.34	6383.34				408.98	5334.66	5334.66	5334.66	5334.66	5334.66
	408.88	7703.93	7703.93				408.88	7992.91	7992.91	7992.91	7992.91	7992.91				408.88	6400.41	6400.41	6400.41	6400.41				408.88	5348.67	5348.67	5348.67	5348.67	5348.67
	408.78	7866.57	7866.57				408.78	7994.29	7994.29	7994.29	7994.29	7994.29				408.78	6405.66	6405.66	6405.66	6405.66				408.78	5344.21	5344.21	5344.21	5344.21	5344.21
	408.68	8073.92	8073.92				408.68	8022.11	8022.11	8022.11	8022.11	8022.11				408.68	6411.72	6411.72	6411.72	6411.72				408.68	5386.2	5386.2	5386.2	5386.2	5386.2
	408.58	8410.01	8410.01				408.58	8063.8	8063.8	8063.8	8063.8	8063.8				408.58	6373.56	6373.56	6373.56	6373.56				408.58	5394.48	5394.48	5394.48	5394.48	5394.48
	408.48	8718.19	8718.19				408.48	8059.2	8059.2	8059.2	8059.2	8059.2				408.48	6403.16	6403.16	6403.16	6403.16				408.48	5389.89	5389.89	5389.89	5389.89	5389.89
	408.38	9121.12	9121.12				408.38	8060.79	8060.79	8060.79	8060.79	8060.79				408.38	6402.57	6402.57	6402.57	6402.57				408.38	5365.45	5365.45	5365.45	5365.45	5365.45
	408.28	9628.54	9628.54				408.28	8022.72	8022.72	8022.72	8022.72	8022.72				408.28	6467.76	6467.76	6467.76	6467.76				408.28	5362.83	5362.83	5362.83	5362.83	5362.83
	408.18	10261.5	10261.5				408.18	7952.81	7952.81	7952.81	7952.81	7952.81				408.18	6488.72	6488.72	6488.72	6488.72				408.18	5372.04	5372.04	5372.04	5372.04	5372.04
	408.08	10896.1	10896.1				408.08	7901.9	7901.9	7901.9	7901.9	7901.9				408.08	6541.93	6541.93	6541.93	6541.93				408.08	5373.3	5373.3	5373.3	5373.3	5373.3
	407.98	11777.5	11777.5				407.98	7936.32	7936.32	7936.32	7936.32	7936.32				407.98	6573.56	6573.56	6573.56	6573.56				407.98	5425.24	5425.24	5425.24	5425.24	5425.24
	407.88	12792.6	12792.6				407.88	7961.36	7961.36	7961.36	7961.36	7961.36				407.88	6662.48	6662.48	6662.48	6662.48				407.88	5426.24	5426.24	5426.24	5426.24	5426.24
	407.78	13930.5	13930.5				407.78	8003.46	8003.46	8003.46	8003.46	8003.46				407.78	6668.01	6668.01	6668.01	6668.01				407.78	5462.88	5462.88	5462.88	5462.88	5462.88
	407.68	15223.5	15223.5				407.68	8046.65	8046.65	8046.65	8046.65	8046.65				407.68	6743.15	6743.15	6743.15	6743.15				407.68	5453.09	5453.09	5453.09	5453.09	5453.09
	407.58	16714.6	16714.6				407.58	8059.39	8059.39	8059.39	8059.39	8059.39				407.58	6818.86	6818.86	6818.86	6818.86				407.58	5490.98	5490.98	5490.98	5490.98	5490.98
	407.48	18230.6	18230.6				407.48	8039.62	8039.62	8039.62	8039.62	8039.62				407.48	6852.07	6852.07	6852.07	6852.07				407.48	5454.77	5454.77	5454.77	5454.77	5454.77
	407.38	19828.6	19828.6				407.38	8001.69	8001.69	8001.69	8001.69	8001.69				407.38	6904.72	6904.72	6904.72	6904.72				407.38	5515.29	5515.29	5515.29	5515.29	5515.29
	407.28	21381.8	21381.8				407.28	7989.76	7989.76	7989.76	7989.76	7989.76				407.28	6987.85	6987.85	6987.85	6987.85				407.28	5549.06	5549.06	5549.06	5549.06	5549.06
	407.18	22664.2	22664.2				407.18	7969.23	7969.23	7969.23	7969.23	7969.23				407.18	7020.17	7020.17	7020.17	7020.17				407.18	5583.81	5583.81	5583.81	5583.81	5583.81
	407.08	23718.9	23718.9				407.08	7954.45	7954.45	7954.45	7954.45	7954.45				407.08	7063.82	7063.82	7063.82	7063.82				407.08	5600.62	5600.62	5600.62	5600.62	5600.62
	406.98	24452.9	24452.9				406.98	7939.65	7939.65	7939.65	7939.65	7939.65				406.98	7130.86	7130.86	7130.86	7130.86				406.98	5643.71	5643.71	5643.71	5643.71	5643.71
	406.88	24609.5	24609.5				406.88	7940.73	7940.73	7940.73	7940.73	7940.73				406.88	7132.4	7132.4	7132.4	7132.4				406.88	5659.43	5659.43	5659.43	5659.43	5659.43
	406.78	24319.6	24319.6				406.78	7972.13	7972.13	7972.13	7972.13	7972.13				406.78	7128.87	7128.87	7128.87	7128.87				406.78	5630.6	5630.6	5630.6	5630.6	5630.6
	406.68	23514.3	23514.3				406.68	8015.9	8015.9	8015.9	8015.9	8015.9				406.68	7124.05	7124.05	7124.05	7124.05				406.68	5612.2	5612.2	5612.2	5612.2	5612.2
	406.58	22239.5	22239.5				406.58	8019.13	8019.13	8019.13	8019.13	8019.13				406.58	7072.39	7072.39	7072.39	7072.39				406.58	5636.34	5636.34	5636.34	5636.34	5636.34
	406.48	20559.6	20559.6				406.48	8054.68	8054.68	8054.68	8054.68	8054.68				406.48	7006.28	7006.28	7006.28	7006.28				406.48	5629.69	5629.69	5629.7	5629.69	5629.7
	406.38	18674.9	18674.9				406.38	8105.35	8105.35	8105.35	8105.35	8105.35				406.38	6983.33	6983.33	6983.33	6983.33				406.38	5629.7	5629.7	5629.71	5629.7	5629.71
	406.28	16639.5	16639.5				406.28	8099.5	8099.5	8099.5	8099.5	8099.5				406.28	6959.7	6959.7	6959.7	6959.7				406.28	5662.66	5662.66	5662.67	5662.66	5662.67
	406.18	14671.8	14671.8				406.18	8078.77	8078.77	8078.77	8078.77	8078.77				406.18	6907.49	6907.49	6907.49	6907.49				406.18	5675.1	5675.1	5675.11	5675.1	5675.11
	406.08	12800.7	12800.7				406.08	8085.12	8085.12	8085.12	8085.12	8085.12				406.08	6861.5	6861.5	6861.5	6861.5				406.08	5643.75	5643.75	5643.77	5643.75	5643.77
	405.98	11184.3	11184.3				405.98	8070.6	8070.6	8070.6	8070.6	8070.6				405.98	6793.95	6793.95	6793.95	6793.95				405.98	5636.34	5636.34	5636.37	5636.34	5636.37
	405.88	9853.92	9853.92				405.88	8084.73	8084.74	8084.73	8084.73	8084.74				405.88	6666.83	6666.83	6666.83	6666.83				405.88	5608.93	5608.93	5608.97	5608.93	5608.97
	405.78	8753.74	8753.74				405.78	8082.9	8082.9	8082.9	8082.9	8082.9				405.78	6565.49	6565.49	6565.49	6565.49				405.78	5583.6	5583.6	5583.66	5583.6	5583.66
	405.68	7957.14	7957.14				405.68	7997.14	7997.15	7997.14	7997.14	7997.15				405.68	6513.35	6513.35	6513.35	6513.35				405.68	5533.49	5533.49	5533.57	5533.49	5533.57
	405.58	7401.49	7401.49				405.58	7929.03	7929.04	7929.03	7929.03	7929.04				405.58	6391.34	6391.34	6391.34	6391.34				405.58	5539.97	5539.97	5540.07	5539.97	5540.07
	405.48	6957.66	6957.66				405.48	7852.95	7852.96	7852.95	7852.95	7852.96				405.48	6311.85	6311.85	6311.85	6311.85				405.48	5489.75	5489.75	5489.89	5489.75	5489.89
	405.38	6647.8	6647.8				405.38	7762.79	7762.8	7762.79	7762.79	7762.8				405.38	6285.14	6285.14	6285.14	6285.14				405.38	5455.24	5455.24	5455.43	5455.24	5455.43
	405.28	6448.58	6448.58				405.28	7681.38	7681.4	7681.38	7681.38	7681.4				405.28	6175.2	6175.2	6175.2	6175.2				405.28	5402.65	5402.65	5402.9	5402.65	5402.9
	405.18	6323.94	6323.94				405.18	7680.18	7680.22	7680.18	7680.18	7680.22				405.18	6056.79	6056.79	6056.79	6056.79				405.18	5391.75	5391.75	5392.09	5391.75	5392.09
	405.08	6186.86	6186.86				405.08	7689.29	7689.34	7689.29	7689.29	7689.34				405.08	6008.4	6008.4	6008.4	6008.4				405.08	5353.84	5353.84	5354.28	5353.84	5354.28
	404.98	6121.69	6121.69				404.98	7672.15	7672.23	7672.15	7672.15	7672.23				404.98	5942.77	5942.77	5942.77	5942.77				404.98	5375.11	5375.11	5375.69	5375.11	5375.69
	404.88	6073.06	6073.06				404.88	7601.38	7601.5	7601.38	7601.38	7601.5				404.88	5839.95	5839.95	5839.95	5839.95				404.88	5336.4	5336.4	5337.16	5336.4	5337.16
	404.78	6022.11	6022.11				404.78	7580.86	7581.04	7580.86	7580.86	7581.04				404.78	5818.3	5818.3	5818.3	5818.3				404.78	5337.45	5337.45	5338.45	5337.45	5338.45
	404.68	5957.16	5957.16				404.68	7583.02	7583.29	7583.02	7583.02	7583.29				404.68	5776.14	5776.14	5776.14	5776.14				404.68	5322.43	5322.43	5323.72	5322.43	5323.72
	404.58	5957.78	5957.78				404.58	7568.15	7568.55	7568.15	7568.15	7568.55				404.58	5751.61	5751.61	5751.61	5751.61				404.58	5303.04	5303.04	5304.71	5303.04	5304.71
	404.48	5957.66	5957.66				404.48	7613.67	7614.24	7613.67	7613.67	7614.24				404.48	5715.07	5715.07	5715.07	5715.07				404.48	5287.01	5287.01	5289.17	5287.01	5289.17
	404.38	5963.89	5963.89				404.38	7652.76	7653.6	7652.76	7652.76	7653.6				404.38	5692.46	5692.46	5692.46	5692.46				404.38	5366.28	5342.78	5345.54	5342.78	5345.54
	404.28	5953.45	5953.45				404.28	7666.75	7667.96	7666.75	7666.75	7667.96				404.28	5677.71	5677.71	5677.71	5677.71				404.28	5375.22	5342.7	5346.23	5342.7	5346.23
	404.18	5949.71	5949.71				404.18	7651.75	7653.47	7651.75	7651.75	7653.47				404.18	5687.21	5687.21	5687.21	5687.21				404.18	5388.02	5342.59	5347.06	5342.59	5347.06
	404.08	5956.63	5956.63				404.08	7609.93	7612.36	7609.93	7609.93	7612.36				404.08	5691.02	5691.02	5691.02	5691.02				404.08	5420.39	5342.4	5348.06	5342.4	5348.07
	403.98	5974.55	5974.55				403.98	7534.48	7537.93	7534.48	7534.48	7537.93				403.98	5730.61	5730.61	5730.61	5730.61				403.98	5395.98	5342.27	5349.38	5342.27	5349.39
	403.88	5927.3	5927.3				403.88	7527.8	7532.64	7527.8	7527.8	7532.64				403.88	5775.37	5775.37	5775.37	5775.37				403.88	5373.83	5342.2	5351.12	5342.19	5351.12
	403.78	5925.34	5925.34				403.78	7523.77	7530.5	7523.77	7523.77	7530.5				403.78	5750.56	5750.56	5750.56	5750.56				403.78	5388.6	5342.09	5353.2	5342.08	5353.21
	403.68	5929.29	5929.29				403.68	7516.78	7526.06	7516.78	7516.78	7526.06				403.68	5730.45	5730.45	5730.45	5730.45				403.68	5410.72	5341.93	5355.71	5341.91	5355.73
	403.58	5853.91	5853.91				403.58	7531.48	7544.25	7531.48	7531.48	7544.25				403.58	5730.67	5730.67	5730.67	5730.67				403.58	5402.83	5341.79	5358.82	5341.76	5358.85
	403.48	5777.42	5777.42				403.48	7584.32	7601.76	7584.32	7584.32	7601.76				403.48	5692.53	5692.53	5692.53	5692.53				403.48	5449.09	5341.55	5362.43	5341.5	5362.48
	403.38	5770.64	5770.64				403.38	7606.22	7629.81	7606.22	7606.22	7629.81				403.38	5690.63	5690.63	5690.63	5690.63				403.38	5417.5	5341.39	5366.98	5341.31	5367.05
	403.28	5722.87	5722.87				403.28	7603.27	7634.93	7603.27	7603.27	7634.93				403.28	5710.01	5710.01	5710.01	5710.01				403.28	5405.57	5341.27	5372.37	5341.16	5372.49
	403.18	5658.89	5658.89				403.18	7630.24	7672.63	7630.24	7630.24	7672.63				403.18	5732.64	5732.64	5732.64	5732.64				403.18	5404.83	5341.19	5378.89	5341	5379.08
	403.08	5676.39	5676.39				403.08	7694.53	7750.79	7694.53	7694.53	7750.79				403.08	5751.41	5751.42	5751.41	5751.42				403.08	5407.08	5341.13	5386.54	5340.84	5386.83
	402.98	5690.2	5690.2				402.98	7665.94	7740	7665.94	7665.94	7740				402.98	5763.28	5763.3	5763.28	5763.3				402.98	5394.03	5341.16	5395.58	5340.71	5396.03
	402.88	5682.79	5682.79				402.88	7692.52	7789.32	7692.52	7692.52	7789.32				402.88	5788.02	5788.06	5788.02	5788.06				402.88	5406.4	5341.24	5406.15	5340.55	5406.84
	402.78	5693.71	5693.71				402.78	7736.1	7865.27	7739.27	7739.26	7865.28				402.78	5844.08	5844.15	5844.08	5844.15				402.78	5413.78	5341.41	5418.31	5340.37	5419.35
	402.68	5722.9	5722.9				402.68	7789.18	7901.88	7739.19	7739.18	7901.89				402.68	5873.25	5873.37	5873.25	5873.37				402.68	5436.55	5341.7	5432.46	5340.13	5434.03
	402.58	5729.77	5729.77				402.58	7800.3	7947.45	7739.11	7739.08	7947.47				402.58	5929.85	5930.05	5929.85	5930.05				402.58	5441.87	5342.23	5448.49	5339.89	5450.84
	402.48	5760.91	5760.91				402.48	7925.87	8003.78	7738.83	7738.79	8003.82				402.48	6042.86	6043.2	6042.86	6043.2				402.48	5472.64	5343.02	5466.92	5339.56	5470.38
	402.38	5816.47	5816.47				402.38	7997.01	8073.72	7738.45	7738.38	8073.79				402.38	6123.8	6124.36	6123.8	6124.36				402.38	5534.36	5344.15	5487.49	5339.08	5492.55
	402.28	5924.2	5924.2				402.28	8112.83	8158.73	7737.9	7737.79	8158.84				402.28	6204.09	6205.02	6204.09	6205.02				402.28	5601.23	5345.8	5510.55	5338.44	5517.9
	402.18	6076.12	6076.12				402.18	8227.46	8261.17	7737.2	7737.01	8261.36				402.18	6340.54	6342.06	6340.54	6342.06				402.18	5629.7	5348.31	5536.28	5337.73	5546.86
	402.08	6241.4	6241.4				402.08	8388.11	8384.08	7736.29	7735.98	8384.39				402.08	6448.65	6451.11	6448.65	6451.11				402.08	5655.52	5352.04	5564.65	5336.96	5579.74
	401.98	6443.46	6443.46				401.98	8541.33	8531.31	7735.21	7734.71	8531.81				401.98	6561.63	6565.53	6561.63	6565.53				401.98	5663.79	5357.47	5596.09	5336.16	5617.4
	401.88	6773.15	6773.15				401.88	8734.07	8704.28	7733.92	7733.13	8705.07				401.88	6680.71	6686.88	6680.71	6686.88				401.88	5680.01	5365.16	5630.1	5335.32	5659.95
	401.78	7151.75	7151.75				401.78	8935.23	8905.57	7732.48	7731.23	8906.82				401.78	6818.45	6828.07	6818.45	6828.07				401.78	5690.26	5375.88	5667.17	5334.45	5708.6
	401.68	7689.65	7689.65				401.68	9187.3	9138.45	7730.89	7728.93	9140.41				401.68	6964.97	6979.75	6964.97	6979.75				401.68	5715.14	5390.51	5706.63	5333.52	5763.62
	401.58	8399.85	8399.85				401.58	9440.99	9406.2	7729.25	7726.22	9409.23				401.58	7137.69	7155.43	7132.94	7155.43				401.58	5787.77	5410.09	5748.4	5332.41	5826.09
	401.48	9279.74	9279.74				401.48	9741.37	9708.35	7727.67	7723.04	9712.98				401.48	7296.25	7165.83	7131.92	7165.83				401.48	5870.26	5436.05	5792.03	5331.09	5896.99
	401.38	10360.1	10360.1				401.38	10075.6	10045.5	7726.31	7719.32	10052.5				401.38	7470.33	7180.25	7129.82	7180.25				401.38	5973.51	5470.04	5836.99	5329.52	5977.51
	401.28	11664.4	11664.4				401.28	10487.9	10418.2	7725.44	7714.94	10428.7				401.28	7686.66	7200.38	7126.35	7200.38				401.28	6028.51	5514.23	5882.97	5327.81	6069.39
	401.18	13184.2	13184.2				401.18	10896	10825.5	7725.46	7709.91	10841.1				401.18	7845.06	7229.58	7121.87	7229.58				401.18	6147.46	5570.87	5929.07	5325.81	6174.13
	401.08	14873.2	14873.2				401.08	11356.4	11262	7726.89	7704.15	11284.7				401.08	8047.08	7271.08	7116.11	7271.08				401.08	6266.26	5642.7	5974.53	5323.51	6293.72
	400.98	16631.6	16631.6				400.98	11836.6	11722.9	7730.47	7697.61	11755.7				400.98	8250.28	7329.11	7109.05	7329.11				400.98	6411.41	5732.73	6018.59	5320.85	6430.47
	400.88	18311.7	18311.7				400.88	12271.5	12202	7737.46	7690.38	12249.1				400.88	8487.04	7408.99	7100.47	7408.99				400.88	6538.71	5844.37	6060.22	5317.87	6586.72
	400.78	19915.3	19915.3				400.78	12669.8	12689.9	7749.21	7682.51	12756.6				400.78	8715.9	7519.26	7090.42	7519.26				400.78	6754.48	5980.97	6098.45	5314.36	6765.05
	400.68	21148.5	21148.5				400.68	13132.9	13175.3	7767.23	7673.89	13268.6				400.68	9041.93	7666.98	7078.27	7666.98				400.68	6938.85	6146.23	6132.45	5310.39	6968.29
	400.58	22001.6	22001.6				400.58	13660.5	13646.4	7793.45	7664.43	13775.4				400.58	9332.05	7862.04	7064.23	7862.04				400.58	7190.81	6343.52	6160.86	5305.79	7198.58
	400.48	22455.2	22455.2				400.48	14162.1	14088.9	7830.67	7654.15	14265.4				400.48	9666.48	8115.77	7048.03	8115.77				400.48	7461.49	6575.94	6183.55	5300.52	7458.96
	400.38	22542.6	22542.6				400.38	14684.2	14487.5	7882.07	7643.04	14726.5				400.38	9987.25	8445.03	7029.73	8445.03				400.38	7775.45	6845.87	6198.47	5294.47	7749.87
	400.28	22242.5	22242.5				400.28	15191.1	14830.4	7950.77	7631.11	15150				400.28	10373.9	8860.17	7008.91	8860.17				400.28	8067.91	7154.85	6206.46	5287.69	8073.61
	400.18	21853.3	21853.3				400.18	15650	15105.7	8040.68	7618.43	15528				400.18	10692	9375.83	6985.98	9375.83				400.18	8453.12	7502.68	6205.86	5279.95	8428.59
	400.08	21383.3	21383.3				400.08	15953	15299.8	8156.36	7605.25	15850.9				400.08	11138.6	10006.8	6960.13	10006.8				400.08	8817.81	7887.59	6197.15	5271.31	8813.43
	399.98	21052	21052				399.98	16187.6	15403.8	8303.57	7591.68	16115.7				399.98	11634.9	10768.5	6931.02	10768.5				399.98	9234.02	8305.37	6180.06	5261.62	9223.81
	399.88	20975.1	20975.1				399.88	16405.9	15417	8485.48	7577.75	16324.8				399.88	12245.2	11664.3	6897.94	11664.3				399.88	9673.8	8749.29	6154.39	5250.83	9652.85
	399.78	21222.2	21222.2				399.78	16460.9	15338.5	8706.18	7563.7	16481				399.78	12911.6	12697.3	6860.5	12697.3				399.78	10134.8	9209.82	6121.27	5238.89	10092.2
	399.68	21732.2	21732.2				399.68	16517.6	15166.8	8968.65	7549.55	16585.9				399.68	13801.6	13866	6817.28	13866				399.68	10570	9674.77	6080.16	5225.86	10529.1
	399.58	22510.8	22510.8				399.58	16550.6	14909.3	9276.2	7535.32	16650.2				399.58	14754.5	15156	6767.86	15156				399.58	11014.4	10129.3	6032.91	5211.71	10950.5
	399.48	23311.7	23311.7				399.48	16610.5	14578.3	9627.19	7520.97	16684.6				399.48	15840.2	16538.3	6711.38	16538.3				399.48	11408	10556.8	5979.64	5196.56	11339.9
	399.38	23903.9	23903.9				399.38	16643.4	14185	10018.1	7506.55	16696.6				399.38	17063	17975.4	6646.93	17975.4				399.38	11708.9	10939.9	5921.93	5180.64	11681.1
	399.28	24194.8	24194.8				399.28	16675.2	13740	10442.7	7492.05	16690.7				399.28	18437.3	19416.4	6573.53	19416.4				399.28	11992.1	11260.8	5860.58	5163.99	11957.4
	399.18	23914.2	23914.2				399.18	16655	13259.1	10891.6	7477.57	16673.2				399.18	19786.2	20797.9	6491.26	20797.9				399.18	12138.7	11504.1	5796.78	5146.94	12153.9
	399.08	23049.7	23049.7				399.08	16685	12757.1	11350.3	7463.01	16644.4				399.08	21257.7	22051.5	6399.33	22051.5				399.08	12149.2	11656.9	5731.88	5129.82	12259
	398.98	21705.2	21705.2				398.98	16663.1	12246.3	11801	7448.46	16598.9				398.98	22560.9	23108.5	6298.71	23108.5				398.98	12131.8	11710.5	5666.67	5112.71	12264.5
	398.88	20055.2	20055.2				398.88	16617.8	11738.8	12224.1	7433.97	16528.9				398.88	23639.2	23889.7	6190.75	23889.7				398.88	12040.9	11661.4	5602.06	5095.77	12167.7
	398.78	18065.6	18065.6				398.78	16564.7	11245.2	12597.8	7419.53	16423.5				398.78	24396.7	24351	6077.4	24351				398.78	11838.4	11511.4	5539.09	5079.29	11971.2
	398.68	16066.1	16066.1				398.68	16365.1	10773.3	12898.2	7405.39	16266				398.68	24926.2	24458.5	5960.05	24458.5				398.68	11600.4	11267.8	5478.24	5063.34	11682.7
	398.58	14173.4	14173.4				398.58	16054.3	10329	13109.3	7391.72	16046.6				398.58	24834	24198.7	5842.54	24198.7				398.58	11332.5	10942.1	5420.11	5048.02	11314.2
	398.48	12396.1	12396.1				398.48	15668	9918.8	13217.6	7378.63	15757.7				398.48	24448.7	23569.6	5726.7	23569.6				398.48	10931.7	10549.8	5365.37	5033.64	10881.6
	398.38	10764.6	10764.6				398.38	15224	9544.61	13215.3	7366.23	15393.6				398.38	23559.9	22624.6	5615.67	22624.6				398.38	10501.3	10108.1	5314.17	5020.27	10402
	398.28	9452.68	9452.68				398.28	14766.8	9206.58	13097.6	7354.53	14949.7				398.28	22333.1	21417.4	5511.58	21417.4				398.28	10069.8	9634.82	5267.02	5007.92	9893.92
	398.18	8370.73	8370.73				398.18	14311.7	8904.64	12874.8	7343.53	14435.9				398.18	20614	20012.3	5417.56	20012.3				398.18	9532.34	9147.42	5223.78	4996.86	9374.34
	398.08	7504.09	7504.09				398.08	13854.5	8639.8	12561	7333.23	13867.6				398.08	18829.8	18481.1	5334.05	18481.1				398.08	8976.1	8661.58	5185	4987.14	8859.44
	397.98	6853.46	6853.46				397.98	13281.9	8409.06	12174.3	7323.83	13259.5				397.98	16896.8	16899.8	5262.06	16899.8				397.98	8485.09	8190.39	5150.05	4978.59	8361.85
	397.88	6379.76	6379.76				397.88	12708.9	8209.35	11734.4	7315.32	12628.5				397.88	15026	15329.6	5201.27	15329.6				397.88	7981.29	7744.42	5119.1	4971.25	7892.28
	397.78	5996.96	5996.96				397.78	12138.4	8038.19	11263.9	7307.69	11994.4				397.78	13208.6	13824.4	5151.42	13824.4				397.78	7436.41	7331.5	5092.08	4965.22	7458.35
	397.68	5717.04	5717.04				397.68	11524.1	7894.36	10784	7301.02	11377.4				397.68	11693.9	12423.9	5110.69	12423.9				397.68	7010.43	6956.34	5068.41	4960.22	7064.53
	397.58	5490.64	5490.64				397.58	10910.3	7773.77	10312.5	7295.32	10791				397.58	10331.2	11152.1	5078.19	11152.1				397.58	6629.99	6621.46	5048.08	4956.14	6713.41
	397.48	5369.46	5369.46				397.48	10340.2	7673.23	9863.6	7290.5	10246.3				397.48	9159.08	10023.2	5052.78	10023.2				397.48	6257.66	6327.46	5030.55	4952.96	6405.05
	397.38	5271.24	5271.24				397.38	9814.37	7590.19	9449.3	7286.51	9752.98				397.38	8256.18	9046.94	5032.83	9046.94				397.38	5966.1	6073.15	5015.8	4950.48	6138.47
	397.28	5227.23	5227.23				397.28	9307.6	7523.1	9075.23	7283.32	9315.01				397.28	7557.64	8215.73	5017.11	8215.73				397.28	5766.72	5856.17	5003.1	4948.48	5910.79
	397.18	5192.38	5192.38				397.18	8870.6	7468.78	8744.72	7280.81	8932.68				397.18	7007.25	7519.02	5004.72	7519.02				397.18	5590.4	5673.5	4992.41	4946.91	5718.99
	397.08	5144.07	5144.07				397.08	8470.7	7425.09	8458.48	7278.93	8604.64				397.08	6553.85	6944.77	4995.08	6944.77				397.08	5458.6	5521.62	4983.37	4945.66	5559.33
	396.98	5096.35	5096.35				396.98	8199.76	7390.2	8216.56	7277.47	8329.29				396.98	6274.16	6483.23	4987.12	6483.23				396.98	5355.17	5396.85	4975.73	4944.66	5427.92
	396.88	5052.56	5052.56				396.88	7953.24	7363.01	8014.72	7276.4	8101.32				396.88	6036.66	6113.98	4980.58	6113.98				396.88	5261.24	5295.55	4969.43	4943.89	5321.09
	396.78	5000.72	5000.72				396.78	7742.03	7341.72	7848.76	7275.67	7914.81				396.78	5867.86	5822.57	4975.06	5822.57				396.78	5203.24	5214.19	4964.08	4943.25	5235.02
	396.68	4919.21	4919.21				396.68	7635.22	7325.05	7714.31	7275.1	7764.27				396.68	5700.84	5596.47	4970.54	5596.47				396.68	5149.24	5149.57	4959.72	4942.75	5166.54
	396.58	4910.38	4910.38				396.58	7591.66	7312.06	7607.44	7274.6	7644.9				396.58	5638.14	5424.32	4966.38	5424.32				396.58	5102.85	5098.79	4956.08	4942.36	5112.51
	396.48	4898.27	4898.27				396.48	7534.01	7302.21	7523.74	7274.19	7551.76				396.48	5516.12	5293.76	4962.96	5293.76				396.48	5063.56	5059.31	4953.13	4942.06	5070.37
	396.38	4878.32	4878.32				396.38	7500.67	7294.62	7458.67	7273.83	7479.46				396.38	5440.86	5195.84	4959.98	5195.84				396.38	5042.58	5028.9	4950.69	4941.82	5037.77
	396.28	4881.29	4881.29				396.28	7476.5	7288.81	7408.73	7273.51	7424.02				396.28	5341.47	5123.93	4957.61	5123.93				396.28	5016.45	5005.73	4948.71	4941.63	5012.81
	396.18	4904.66	4904.66				396.18	7441.29	7284.4	7370.99	7273.25	7382.15				396.18	5298.6	5071.67	4955.49	5071.67				396.18	5004.14	4988.24	4947.11	4941.48	4993.87
	396.08	4917.29	4917.29				396.08	7402.16	7281.17	7343.11	7273.04	7351.23				396.08	5261.41	5033.7	4953.58	5033.7				396.08	4977.11	4975.19	4945.84	4941.39	4979.64
	395.98	4900.45	4900.45				395.98	7409.9	7278.69	7322.44	7272.83	7328.31				395.98	5224.45	5006.4	4951.9	5006.4				395.98	4957.8	4965.57	4944.86	4941.35	4969.08
	395.88	4877.44	4877.44				395.88	7383.32	7276.85	7307.36	7272.65	7311.56				395.88	5206.8	4987.05	4950.31	4987.05				395.88	4949.56	4958.53	4944.08	4941.33	4961.27
	395.78	4864.37	4864.37				395.78	7363.08	7275.49	7296.48	7272.51	7299.45				395.78	5204.99	4973.24	4948.72	4973.24				395.78	4944.8	4953.43	4943.47	4941.33	4955.57
	395.68	4872	4872				395.68	7339.43	7274.51	7288.83	7272.4	7290.94				395.68	5168.82	4963.49	4947.35	4963.49				395.68	4929.63	4938.07	4931.29	4929.63	4939.73
	395.58	4870.37	4870.37				395.58	7327.44	7273.8	7283.45	7272.31	7284.93				395.58	5082.77	4956.99	4946.51	4956.99				395.58	4949.51	4955.34	4950.79	4949.51	4956.63
	395.48	4869.95	4869.95				395.48	7289.77	7273.32	7279.74	7272.29	7280.77				395.48	5086.46	4952.39	4945.64	4952.39				395.48	4976.48	4980.48	4977.47	4976.48	4981.47
	395.38	4870.83	4870.83				395.38	7302.79	7272.95	7277.16	7272.24	7277.87				395.38	5054.69	4949.26	4944.96	4949.26				395.38	4963.76	4966.48	4964.52	4963.76	4967.23
	395.28	4840.21	4840.21				395.28	7307.62	7272.67	7275.4	7272.18	7275.9				395.28	5057.8	4946.96	4944.26	4946.96				395.28	4902.82	4904.65	4903.4	4902.82	4905.23
	395.18	4834.52	4834.52				395.18	7310.12	7272.46	7274.21	7272.12	7274.55				395.18	5064.36	4945.18	4943.51	4945.18				395.18	4907.28	4908.5	4907.72	4907.28	4908.94
	395.08	4804.72	4804.72				395.08	7327.43	7272.26	7273.37	7272.04	7273.6				395.08	5090.56	4943.63	4942.59	4943.63				395.08	4897.82	4898.62	4898.15	4897.82	4898.95
	394.98	4789.3	4789.3				394.98	7328.71	7272.1	7272.79	7271.95	7272.94				394.98	5088.82	4942.31	4941.68	4942.31				394.98	4860.37	4860.9	4860.62	4860.37	4861.15
	394.88	4795.41	4795.41				394.88	7291.31	7272.02	7272.44	7271.92	7272.55				394.88	5104.46	4941.05	4940.67	4941.05				394.88	4854.13	4854.48	4854.32	4854.13	4854.66
	394.78	4813.39	4813.39				394.78	7335.07	7271.88	7272.14	7271.82	7272.21				394.78	5068.39	4940.1	4939.87	4940.1				394.78	4896.83	4897.05	4896.97	4896.83	4897.19
	394.68	4783.58	4783.58				394.68	7330.98	7271.77	7271.92	7271.72	7271.97				394.68	5050.92	4939.31	4939.18	4939.31				394.68	4902.69	4902.83	4902.79	4902.69	4902.94
	394.58	4802.09	4802.09				394.58	7335.37	7271.65	7271.74	7271.62	7271.77				394.58	5035.89	4938.66	4938.58	4938.66				394.58	4911.12	4911.21	4911.19	4911.12	4911.28
	394.48	4792.87	4792.87				394.48	7341.74	7271.53	7271.58	7271.51	7271.6				394.48	4995.84	4938.27	4938.22	4938.27				394.48	4914.24	4914.29	4914.29	4914.24	4914.35
	394.38	4792.85	4792.85				394.38	7377.28	7271.36	7271.39	7271.34	7271.4				394.38	4947.19	4938.19	4938.17	4938.19				394.38	4927.1	4927.14	4927.14	4927.1	4927.18
	394.28	4796.61	4796.61				394.28	7321.85	7271.27	7271.29	7271.26	7271.3				394.28	4948.22	4938.12	4938.11	4938.12				394.28	4927.39	4927.41	4927.42	4927.39	4927.44
	394.18	4804.45	4804.45				394.18	7330.71	7271.17	7271.18	7271.17	7271.19				394.18	4941.8	4938.09	4938.08	4938.09				394.18	4934.25	4934.26	4934.27	4934.25	4934.28
	394.08	4779.49	4779.49				394.08	7337.96	7271.07	7271.07	7271.06	7271.08				394.08	4924.23	4924.23	4924.23	4924.23				394.08	4905.66	4905.67	4905.67	4905.66	4905.68
	393.98	4767.36	4767.36				393.98	7292.97	7271.03	7271.03	7271.03	7271.04				393.98	4960.58	4960.59	4960.58	4960.59				393.98	4902.05	4902.05	4902.06	4902.05	4902.07
	393.88	4754.78	4754.78				393.88	7260.43	7271.01	7271.02	7271.01	7271.02				393.88	4993.44	4993.44	4993.44	4993.44				393.88	4897	4897	4897.01	4897	4897.01
	393.78	4735.98	4735.98				393.78	7283.79	7270.99	7270.99	7270.99	7270.99				393.78	5003.76	5003.76	5003.76	5003.76				393.78	4881.87	4881.87	4881.87	4881.87	4881.87
	393.68	4741.24	4741.24				393.68	7260.75	7270.98	7270.98	7270.98	7270.98				393.68	5031.73	5031.73	5031.73	5031.73				393.68	4892.18	4892.18	4892.19	4892.18	4892.19
	393.58	4731.64	4731.64				393.58	7232.75	7270.92	7270.92	7270.92	7270.92				393.58	5064.28	5064.28	5064.28	5064.28				393.58	4910.36	4910.36	4910.36	4910.36	4910.36
	393.48	4733.72	4733.72				393.48	7268.25	7270.91	7270.91	7270.91	7270.91				393.48	5046.22	5046.22	5046.22	5046.22				393.48	4900.01	4900.01	4900.02	4900.01	4900.02
	393.38	4745.22	4745.22				393.38	7254.23	7270.89	7270.89	7270.89	7270.89				393.38	5052.51	5052.51	5052.51	5052.51				393.38	4876.69	4876.69	4876.69	4876.69	4876.69
	393.28	4742.5	4742.5				393.28	7290.18	7290.18	7290.18	7290.18	7290.18				393.28	5037.15	5037.15	5037.15	5037.15				393.28	4870.6	4870.6	4870.6	4870.6	4870.6
	393.18	4776.95	4776.95				393.18	7312.71	7312.71	7312.71	7312.71	7312.71				393.18	5011.28	5011.28	5011.28	5011.28				393.18	4847.99	4847.99	4847.99	4847.99	4847.99
	393.08	4801.78	4801.78				393.08	7311.49	7311.49	7311.49	7311.49	7311.49				393.08	5009.57	5009.57	5009.57	5009.57				393.08	4834.43	4834.43	4834.43	4834.43	4834.43
	392.98	4833.95	4833.95				392.98	7303.7	7303.7	7303.7	7303.7	7303.7				392.98	5040.44	5040.44	5040.44	5040.44				392.98	4841.45	4841.45	4841.45	4841.45	4841.45
	392.88	4842.91	4842.91				392.88	7335.45	7335.45	7335.45	7335.45	7335.45				392.88	5029.52	5029.52	5029.52	5029.52				392.88	4854.51	4854.51	4854.51	4854.51	4854.51
	392.78	4841.12	4841.12				392.78	7296.48	7296.48	7296.48	7296.48	7296.48				392.78	5037.87	5037.87	5037.87	5037.87				392.78	4840.61	4840.61	4840.61	4840.61	4840.61
	392.68	4783.92	4783.92				392.68	7265.28	7265.28	7265.28	7265.28	7265.28				392.68	5032.62	5032.62	5032.62	5032.62				392.68	4848.68	4848.68	4848.68	4848.68	4848.68
	392.58	4770.11	4770.11				392.58	7255.01	7255.01	7255.01	7255.01	7255.01				392.58	4999.65	4999.65	4999.65	4999.65				392.58	4868.06	4868.06	4868.06	4868.06	4868.06
	392.48	4716.1	4716.1				392.48	7243.16	7243.16	7243.16	7243.16	7243.16				392.48	4977.19	4977.19	4977.19	4977.19				392.48	4864.04	4864.04	4864.04	4864.04	4864.04
	392.38	4706.39	4706.39				392.38	7240.04	7240.04	7240.04	7240.04	7240.04				392.38	4998.96	4998.96	4998.96	4998.96				392.38	4852.9	4852.9	4852.9	4852.9	4852.9
	392.28	4692.9	4692.9				392.28	7252.93	7252.93	7252.93	7252.93	7252.93				392.28	5037.35	5037.35	5037.35	5037.35				392.28	4885.71	4885.71	4885.71	4885.71	4885.71
	392.18	4695.22	4695.22				392.18	7292.01	7292.01	7292.01	7292.01	7292.01				392.18	5086.96	5086.96	5086.96	5086.96				392.18	4879.2	4879.2	4879.2	4879.2	4879.2
	392.08	4684.33	4684.33				392.08	7300.62	7300.62	7300.62	7300.62	7300.62				392.08	5145.07	5145.07	5145.07	5145.07				392.08	4872.59	4872.59	4872.59	4872.59	4872.59

## Sheet: Fig.2e
		TpPa-1				ZIF-67-in-TpPa-1						TpPa-1		ZIF-67-in-TpPa-1
	Fig.2e	P/P0	N2 uptake (cm3g-1(STP)),Adsorption	P/P0	N2 uptake (cm3g-1(STP)),desorption	P/P0	N2 uptake (cm3g-1(STP)),Adsorption	P/P0	N2 uptake (cm3g-1(STP)),desorption			Pore width (nm)	dV/dW (cm3/g·nm)	Pore width (nm)	dV/dW (cm3/g·nm)
		3.23578e-06	11.5135	0.99344	361.976	1.08153e-05	13.0349	0.9927	89.7438			0.64092	0.12619	0.3264	0.12371
		8.40728e-06	23.7541	0.95741	253.741	8.97672e-05	26.1046	0.94427	81.0392			0.67659	0.23796	0.37351	0.28853
		2.51418e-05	35.4292	0.91198	213.763	0.000319903	34.8914	0.90691	79.0323			0.69443	0.17633	0.43836	0.24582
		5.79522e-05	45.5607	0.8731	200.386	0.00164	45.199	0.87155	78.3103			0.7301	0.13058	0.48436	0.2054
		0.000116896	54.1666	0.83756	193.204	0.00403	51.3073	0.83695	78.0077			0.76577	0.22898	0.52068	0.20324
		0.000188815	60.8448	0.80182	188.512	0.00717	56.0791	0.80135	77.7837			0.80144	0.04537	0.54678	0.31009
		0.000301515	66.7454	0.76669	185.043	0.01021	61.3109	0.76628	77.6893			0.83711	0	0.72968	0.06274
		0.000457867	71.387	0.75052	183.838	0.05028	68.7294	0.73122	77.6111			0.87278	0	0.80419	0.05812
		0.000656716	75.7128	0.71537	181.58	0.08567	70.1907	0.69612	77.6414			0.90845	0	0.85781	0.06386
		0.00107	82.7505	0.68024	179.929	0.12082	71.0093	0.6611	77.6848			0.96195	0	0.92929	0.07559
		0.00158	88.4985	0.6454	178.448	0.15554	71.6681	0.62603	77.7325			0.99762	0	1.00077	0.09069
		0.00211	92.4361	0.6103	177.024	0.19043	72.1134	0.59097	77.6747			1.05113	0	1.09013	0.10719
		0.00289	96.9103	0.57519	176.079	0.22535	72.6052	0.55593	77.6883			1.0868	0.63338	1.17948	0.1283
		0.00339	99.26	0.52143	174.543	0.27964	72.9764	0.52092	77.634			1.1403	0.62016	1.26884	0.13374
		0.00383	101.2	0.5052	173.808	0.31461	73.2288	0.48598	77.4063			1.19381	0.35451	1.35819	0.09583
		0.00473	104.761	0.4703	171.774	0.34968	73.4426	0.45101	76.9437			1.24731	0.41	1.48329	0.05755
		0.0059	108.133	0.43521	170.499	0.38463	73.6281	0.41582	76.8992			1.30082	0.441	1.59052	0.02079
		0.00964	115.803	0.38116	169.005	0.41962	73.7683	0.38077	76.9553			1.35432	0.12998	1.61241	0.0022
		0.04882	137.093	0.34621	168.025	0.45463	73.908	0.34591	76.953			1.42566	0.16391	1.74325	0.00193
		0.09718	143.725	0.33048	167.499	0.48959	74.0915	0.31081	76.9151			1.47917	0.08413	1.88799	0.00268
		0.12019	145.933	0.29529	166.53	0.52458	74.1656	0.27569	76.8758			1.54338	0	2.04971	0.000174731
		0.15527	148.495	0.26027	165.409	0.5596	74.3144	0.24061	76.7377			1.62898	0.05045	2.2326	0.00132
		0.19028	150.538	0.22544	164.182	0.59449	74.4443	0.2056	76.5225			1.68606	0.04448	2.44154	0.000825773
		0.22532	152.483	0.19014	162.688	0.62947	74.6008	0.17049	76.1902			1.77166	0.0319	2.68339	0.000436898
		0.26033	154.282	0.15548	160.937	0.66441	74.6637	0.13556	75.7449			1.85727	0	3.30158	0.000370249
		0.29538	155.742	0.12006	158.808	0.69941	74.8015	0.10221	75.1639			1.94288	0.03214	3.71983	0.000191752
		0.33041	157.365	0.0856	156.027	0.73431	74.9312	0.08515	74.71			2.02849	0	4.24564	0.00053436
		0.36516	158.889	0.05033	151.399	0.7693	75.165	0.05035	73.2431			2.1141	0	4.93156	0.000390152
		0.40025	160.111			0.80436	75.414					2.1997	0	5.86447	0.000494809
		0.43515	161.457			0.83925	75.7909					2.31385	0	7.21072	0.000572527
		0.47027	162.73			0.87425	76.3966					2.39946	0	9.33647	0.00052731
		0.50521	163.837			0.90909	77.3328					2.5136	0.01149
		0.54031	165.112			0.92517	78.2141					2.62774	0.01203
		0.57526	166.215			0.95955	80.7445					2.74189	0.01615
		0.61028	167.704			0.9927	89.7438					2.88457	0.01085
		0.64526	169.155									2.99871	0.01514
		0.68031	170.614									3.14139	0.00683
		0.71537	172.598									3.28407	0.01222
		0.75038	174.739									3.42675	0.00687
		0.78529	177.504									3.59797	0
		0.82046	181.114									3.76918	0
		0.85544	185.931									3.91186	0
		0.89031	193.096									4.11162	0
		0.92488	205.134									4.28283	0
		0.95946	232.323									4.48258	0.00311
		0.99344	361.976									4.68234	0
												4.88209	0.00907
												5.11038	0.00656
												5.33866	0
												5.59549	0.00947
												5.85231	0
												6.10914	0
												6.36596	0.00988
												6.67986	0
												6.96522	0.00367
												7.27911	0
												7.62154	0
												7.96398	0
												8.30641	0.01658
												8.67738	0
												9.07688	0
												9.47638	0
												9.90442	0.02085
												10.361	0

## Sheet: Fig.3b
	ZIF-67-in-TpPa-1					TpPa-1		ZIF-67-in-TpPa-1
Fig.3b	Kinetic diameter (nm)	H2 Permeance (GPU)	Error bar			Separation factor	Error bar	Separation factor	Error bar
	0.289	3752.12	313.29		H2/CO2	11.9	1.67221	34.9	3.5898
	0.33	97.8505	12.1256		H2/CH4	9.3	0.94672	33.3	4.01957
	0.374	99.16	8.03222		H2/C3H6	45.8	4.35085	110.5	13.9715
	0.468	31.8709	3.44787		H2/C3H8	55.6	4.9	192.7	12.6905
	0.506	18.1463	1.8717

## Sheet: Fig.3c
		Time (h)	H2 Permeance (GPU)	CO2 Permeance (GPU)	H2 Permeance (GPU)	CH4 Permeance (GPU)	H2/CO2 Separation factor	H2/CH4 Separation factor
	Fig.3c	3	3669.79	109.979	3266.24	106.162	33.3682	30.7665
		5	3668.44	109.721	3274.34	105.994	33.4342	30.8916
		7	3669.79	110.597	3277.03	106.33	33.1817	30.8196
		9	3671.14	109.902	3281.08	106.623	33.4039	30.7727
		11	3669.79	110.726	3279.73	106.665	33.1431	30.7479
		13	3676.54	111.086	3281.08	107.001	33.0963	30.6642
		15	3664.39	110.391	3282.43	107.042	33.1947	30.6648
		17	3649.55	108.897	3283.78	107.294	33.5137	30.6055
		19	3642.8	108.202	3283.78	107.252	33.6666	30.6174
		21	3634.7	107.687	3283.78	107.252	33.7524	30.6174
		23	3633.35	107.455	3282.43	107.294	33.8127	30.5929
		25	3626.6	106.271	3281.08	107.252	34.1261	30.5922
		27	3621.2	106.734	3283.78	107.588	33.9273	30.522
		29	3625.25	106.039	3283.78	107.336	34.1879	30.5935
		31	3618.5	105.576	3283.78	107.336	34.2741	30.5935
		33	3618.5	106.322	3285.13	107.504	34.0334	30.5583
		35	3619.85	105.962	3282.43	107.252	34.1619	30.6048
		37	3621.2	106.734	3281.08	107.336	33.9273	30.5683
		39	3618.5	105.704	3294.58	108.133	34.2323	30.468
		41	3618.5	106.528	3286.48	107.797	33.9676	30.4876
		43	3618.5	105.241	3289.18	107.839	34.3831	30.5008
		45	3614.46	105.267	3309.43	109.223	34.3362	30.2998
		47	3614.46	104.752	3317.53	110.019	34.505	30.154
		49	3614.46	106.271	3318.87	110.271	34.0117	30.0975
		51	3619.85	106.606	3318.87	110.145	33.9556	30.1318
		53	3621.2	106.503	3318.87	110.69	34.0011	29.9835
		55	3618.5	106.348	3324.27	110.732	34.0251	30.0208
		57	3618.5	105.704	3325.62	111.193	34.2323	29.9085
		59	3615.81	106.322	3325.62	110.816	34.008	30.0103
		61	3619.85	106.425	3322.92	110.606	34.0131	30.0428
		63	3621.2	106.219	3324.27	110.69	34.0918	30.0322
		65	3623.9	105.576	3326.97	110.858	34.3252	30.0111

## Sheet: Fig.3d
		Time (h)	H2 Permeance (GPU)	CO2 Permeance (GPU)	H2/CO2 Separation factor
Fig.3d		3	5660.58	324.812	17.4272
		5	5667.33	322.34	17.5818
		7	5745.61	330.323	17.3939
		9	5628.19	322.804	17.4353
		11	5721.31	326.357	17.5308
		13	5738.86	328.829	17.4524
		15	5637.63	319.842	17.6263
		17	5769.9	329.885	17.4906
		19	5701.07	326.537	17.4592
		21	5652.48	319.971	17.6656
		23	5746.96	328.572	17.4907
		25	5637.63	320.1	17.6121
		27	5665.98	320.074	17.7021
		29	5702.42	323.808	17.6105
		31	5576.9	315.594	17.6711
		33	5686.22	321.104	17.7083
		35	5651.13	320.538	17.6302
		37	5582.3	314.074	17.7738
		39	5709.17	323.55	17.6454
		41	5624.14	319.044	17.6281
		43	5629.53	317.139	17.751
		45	5737.51	326.048	17.5971
		47	5609.29	318.04	17.6371
		49	5678.12	322.907	17.5844
		51	5583.65	318.89	17.5097
		53	5749.66	329.087	17.4716
		55	5589.04	321.774	17.3695
		57	5617.39	321.207	17.4884
		59	5663.28	326.434	17.3489
		61	5548.55	317.963	17.4503
		63	5644.38	322.804	17.4855
		65	5602.54	321.954	17.4017
		67	5504.01	314.924	17.4773
		69	5622.79	322.392	17.4409
		71	5545.85	317.757	17.4532
		73	5537.76	314.589	17.6031
		75	5614.69	321.877	17.4436
		77	5510.76	313.328	17.5879
		79	5578.25	317.86	17.5494
		81	5613.34	321.259	17.473
		83	5493.22	312.555	17.5752
		85	5618.74	320.074	17.5545
		87	5559.35	318.169	17.473
		89	5513.46	311.654	17.691
		91	5616.04	320.538	17.5207
		93	5535.06	315.8	17.5271
		95	5547.2	314.229	17.6534
		97	5611.99	320.821	17.4926
		99	5504.01	313.688	17.5461
		101	5605.24	319.533	17.542
		103	5602.54	321.078	17.4491
		105	5524.26	314.873	17.5444

## Sheet: Fig.4i
				H2 Permeance (GPU)	Error bar	Other gas Permeance (GPU)	Error bar	Separation factor	Error bar
	Fig.4i		H2/CO2	3920.1	334.879	169.693	12.8873	23.1	1.9733
			H2/CH4	3743.2	481.637	169.39	11.6318	22.1	1.65819
			H2/C3H6	3370.5	237.744	53.5406	4.07838	63	3.27187
			H2/C3H8	3429.4	284.333	39.5817	4.12494	86.6	2.54945

## Sheet: Fig.4j
					H2 Permeance (GPU)	Error bar	Other gas Permeance (GPU)	Error bar	Separation factor	Error bar
		Fig.4j		H2/CO2	3772.1	365.839	135.188	10.0053	27.9	1.7042
				H2/CH4	3566.4	371.4	143.229	20.4502	24.9	1.31425
				H2/C3H6	3008.71	253.791	40.0627	2.00295	75.1	4.21301
				H2/C3H8	2875.11	281.873	30.8488	2.57195	93.2	6.06671

[truncated: 18 more sheets: Supplementary Fig.2a xrd, Supplementary Fig.2b xrd, Supplementary Fig.4, Supplementary Fig.5, Supplementary Fig.7, Supplementary Fig.8a, Supplementary Fig.8b, Supplementary Fig.13, Supplementary Fig.14, Supplementary Fig.15, Supplementary Fig.16a, Supplementary Fig.16b, Supplementary Fig.17XRD, Supplementary Fig.18, Supplementary Fig.19, Supplementary Fig.20, Supplementary Fig.24, Supplementary Fig.26]
